# Supplementary material for: Ndrg3 is a critical regulator of peripheral T cell maturation and homeostasis
Source: Sci Adv. 2025 Mar 12;11(11):eads5143. doi: 10.1126/sciadv.ads5143 (PMC11900881; doi:10.1126/sciadv.ads5143)
Supplement: Supplementary file 2 — Data S1 [file sciadv.ads5143_data_s1.zip]

Archive with 1 entries (1 files):
- ads5143_data_S1.xlsx
