# Supplementary material for: Ndrg3 is a critical regulator of peripheral T cell maturation and homeostasis
Source: Sci Adv. 2025 Mar 12;11(11):eads5143. doi: 10.1126/sciadv.ads5143 (PMC11900881; doi:10.1126/sciadv.ads5143)
Supplement: Supplementary file 2 — Data S1 [file sciadv.ads5143_data_s1.zip › ads5143_data_S1.xlsx]

## Sheet: DEseq_basic_DEresults
	baseMean	log2FoldChange	lfcSE	stat	pvalue	padj	Status	external_gene_name
ENSMUSG00000000791.8	546.755	-0.335455	0.0955936	-3.50918	0.000449484	0.0151232	DOWN	Il12rb1
ENSMUSG00000001053.15	706.435	-0.290806	0.0942828	-3.0844	0.00203964	0.048723	DOWN	N4bp3
ENSMUSG00000001211.14	6818.77	-0.15899	0.0436196	-3.64491	0.000267486	0.0103729	DOWN	Agpat3
ENSMUSG00000001248.14	18017.8	-0.151728	0.0462002	-3.28415	0.00102291	0.0288485	DOWN	Gramd1a
ENSMUSG00000001552.14	1540.11	-0.325583	0.0759381	-4.28747	1.80716e-05	0.00116674	DOWN	Jup
ENSMUSG00000001761.7	568.226	-0.33794	0.100071	-3.377	0.000732823	0.0219369	DOWN	Smo
ENSMUSG00000001911.16	463.225	-0.349927	0.102158	-3.42536	0.000613986	0.0191975	DOWN	Nfix
ENSMUSG00000001918.17	4249.87	-0.156021	0.0495599	-3.14813	0.00164317	0.0415804	DOWN	Slc1a5
ENSMUSG00000002307.15	3147.78	-0.187498	0.0543737	-3.44832	0.000564091	0.0180147	DOWN	Daxx
ENSMUSG00000002870.8	5947.35	-0.141458	0.0446556	-3.16776	0.00153616	0.0396284	DOWN	Mcm2
ENSMUSG00000003038.15	3795.11	-0.217242	0.0560704	-3.87446	0.000106862	0.00490908	DOWN	Hmgn2
ENSMUSG00000004043.14	4317.16	-0.172899	0.0504282	-3.42861	0.000606679	0.0190234	DOWN	Stat5a
ENSMUSG00000004933.17	820.839	-0.309084	0.0941231	-3.28382	0.00102409	0.0288485	DOWN	Matk
ENSMUSG00000005125.12	1894.41	-0.489607	0.0619577	-7.90228	2.73849e-15	1.02214e-12	DOWN	Ndrg1
ENSMUSG00000005410.5	5576.83	-0.153858	0.0477805	-3.2201	0.00128147	0.0342414	DOWN	Mcm5
ENSMUSG00000005610.16	30374	-0.157036	0.0439068	-3.57659	0.000348106	0.0127149	DOWN	Eif4g2
ENSMUSG00000006360.11	1715.48	-0.192624	0.0623684	-3.08848	0.0020118	0.0484455	DOWN	Crip1
ENSMUSG00000007872.3	2893.69	-0.26537	0.0530388	-5.00333	5.6348e-07	5.75232e-05	DOWN	Id3
ENSMUSG00000008734.9	731.953	-0.287292	0.0900438	-3.19058	0.0014199	0.0370799	DOWN	Gprc5b
ENSMUSG00000013698.12	1618.62	-0.21201	0.0659209	-3.21613	0.0012993	0.0345631	DOWN	Pea15a
ENSMUSG00000015745.9	1301.11	-0.315195	0.0700267	-4.50107	6.76123e-06	0.000504726	DOWN	Plekho1
ENSMUSG00000015846.14	889.086	-0.303504	0.0885226	-3.42855	0.000606824	0.0190234	DOWN	Rxra
ENSMUSG00000015950.13	1103.41	-0.355861	0.0804435	-4.42374	9.70083e-06	0.000673644	DOWN	Ncf1
ENSMUSG00000016756.16	10615.8	-0.153676	0.043501	-3.5327	0.000411345	0.0139809	DOWN	Cmah
ENSMUSG00000017466.9	4730.74	-0.255136	0.0473123	-5.3926	6.9447e-08	8.31066e-06	DOWN	Timp2
ENSMUSG00000017639.13	4081.06	-0.175403	0.0507995	-3.45285	0.000554687	0.0177619	DOWN	Rab11fip4
ENSMUSG00000018341.12	301.552	-0.466676	0.127621	-3.65674	0.000255439	0.00997049	DOWN	Il12rb2
ENSMUSG00000019132.10	12415.7	-0.164034	0.0461837	-3.55177	0.000382643	0.013442	DOWN	BC005537
ENSMUSG00000020241.13	118.902	-0.77647	0.206661	-3.75722	0.000171812	0.00725131	DOWN	Col6a2
ENSMUSG00000020250.9	2396.65	-0.191306	0.0598828	-3.19467	0.00139991	0.0368293	DOWN	Txnrd1
ENSMUSG00000020263.14	1990.44	-0.247926	0.0613002	-4.04447	5.24427e-05	0.00272337	DOWN	Appl2
ENSMUSG00000020358.17	7653.54	-0.163947	0.0460433	-3.56071	0.000369856	0.0132262	DOWN	Hnrnpab
ENSMUSG00000020644.8	1426.6	-0.353543	0.0788515	-4.48366	7.33747e-06	0.00054098	DOWN	Id2
ENSMUSG00000020689.4	2411.13	-0.222201	0.0547402	-4.0592	4.92412e-05	0.00259091	DOWN	Itgb3
ENSMUSG00000020846.6	3893	-0.238862	0.0570188	-4.18918	2.79959e-05	0.00160829	DOWN	Fam101b
ENSMUSG00000020917.17	7731.58	-0.180221	0.0468807	-3.84425	0.000120922	0.00547082	DOWN	Acly
ENSMUSG00000021068.15	4270.02	-0.160576	0.0489579	-3.27988	0.00103851	0.0290492	DOWN	Nin
ENSMUSG00000021175.15	967.774	-0.276329	0.0765063	-3.61185	0.000304022	0.0114056	DOWN	Cdca7l
ENSMUSG00000021282.16	6973.34	-0.243524	0.049724	-4.89751	9.70566e-07	9.42475e-05	DOWN	Eif5
ENSMUSG00000021696.8	295.666	-0.581947	0.133477	-4.3599	1.30121e-05	0.000873129	DOWN	Elovl7
ENSMUSG00000022263.9	1136.93	-0.27296	0.0728144	-3.74871	0.000177749	0.00742318	DOWN	Trio
ENSMUSG00000022346.14	3495.78	-0.224464	0.0601386	-3.73244	0.000189634	0.00783731	DOWN	Myc
ENSMUSG00000022353.9	1942.67	-0.280084	0.0626005	-4.47415	7.67156e-06	0.000555715	DOWN	Mtss1
ENSMUSG00000022584.14	377.559	-0.746241	0.119007	-6.27058	3.59695e-10	7.16034e-08	DOWN	Ly6c2
ENSMUSG00000022696.17	1839.46	-0.530179	0.0646797	-8.19699	2.46477e-16	1.01515e-13	DOWN	Sidt1
ENSMUSG00000022799.4	1597.35	-0.24093	0.0640339	-3.76253	0.0001682	0.00714464	DOWN	Arhgap31
ENSMUSG00000022945.11	1077.71	-0.262301	0.0765014	-3.42871	0.000606449	0.0190234	DOWN	Chaf1b
ENSMUSG00000022994.8	4608.25	-0.244121	0.0550909	-4.43123	9.36953e-06	0.000655918	DOWN	Adcy6
ENSMUSG00000023008.18	3773.91	-0.211551	0.0510889	-4.14084	3.46037e-05	0.00194041	DOWN	Fmnl3
ENSMUSG00000023015.13	3127.13	-0.256544	0.0696431	-3.68369	0.000229882	0.00912195	DOWN	Racgap1
ENSMUSG00000023393.15	1733.16	-0.263502	0.0719854	-3.66049	0.000251729	0.00989028	DOWN	Slc17a9
ENSMUSG00000023456.14	1262.26	-0.237841	0.0753164	-3.15789	0.00158915	0.0409069	DOWN	Tpi1
ENSMUSG00000023908.7	877.019	-0.297703	0.0820542	-3.62812	0.000285488	0.0108942	DOWN	Pkmyt1
ENSMUSG00000023909.3	310.339	-0.481283	0.124191	-3.87534	0.000106478	0.00490908	DOWN	Paqr4
ENSMUSG00000024177.8	152.668	-0.54169	0.174084	-3.11165	0.00186044	0.0461019	DOWN	Nme4
ENSMUSG00000024300.16	770.443	-0.383498	0.0857169	-4.474	7.6769e-06	0.000555715	DOWN	Myo1f
ENSMUSG00000024600.8	390.375	-0.39396	0.111352	-3.53797	0.000403213	0.013919	DOWN	Slc27a6
ENSMUSG00000024613.16	9197.41	-0.193259	0.0451274	-4.28251	1.84795e-05	0.00118666	DOWN	Tcof1
ENSMUSG00000024617.16	154.014	-0.538558	0.171042	-3.1487	0.00164	0.0415804	DOWN	Camk2a
ENSMUSG00000024640.9	1647.11	-0.207954	0.0671953	-3.09477	0.00196962	0.0476387	DOWN	Psat1
ENSMUSG00000024675.19	536.393	-0.444914	0.104935	-4.23989	2.23631e-05	0.00135586	DOWN	Ms4a4c
ENSMUSG00000024742.15	1554.32	-0.21421	0.0655563	-3.26757	0.00108475	0.0301307	DOWN	Fen1
ENSMUSG00000024772.9	3241.47	-0.308036	0.0527561	-5.83886	5.25585e-09	7.75011e-07	DOWN	Ehd1
ENSMUSG00000024793.14	427.44	-0.50186	0.118864	-4.22215	2.41982e-05	0.00143886	DOWN	Tnfrsf25
ENSMUSG00000024816.12	8823.96	-0.193926	0.0414839	-4.67473	2.94342e-06	0.000239158	DOWN	Frmd8
ENSMUSG00000024818.14	1123.58	-0.253444	0.0757964	-3.34375	0.000826548	0.0242947	DOWN	Slc25a45
ENSMUSG00000024844.14	2572.24	-0.204907	0.0535087	-3.82941	0.000128448	0.00576762	DOWN	Banf1
ENSMUSG00000024910.4	9609.18	-0.170732	0.0487902	-3.49932	0.000466454	0.015519	DOWN	Ctsw
ENSMUSG00000025026.14	10964.1	-0.192197	0.0414061	-4.64177	3.45442e-06	0.000275064	DOWN	Add3
ENSMUSG00000025076.9	717.901	-0.341906	0.0881792	-3.8774	0.000105579	0.00490678	DOWN	Casp7
ENSMUSG00000026009.14	2414.39	-0.242577	0.0568749	-4.2651	1.99817e-05	0.00126276	DOWN	Icos
ENSMUSG00000026112.7	3705.62	-0.173243	0.05596	-3.09584	0.00196256	0.0476387	DOWN	Coa5
ENSMUSG00000026399.12	144.266	-0.753917	0.179233	-4.20635	2.59526e-05	0.00150475	DOWN	Cd55
ENSMUSG00000026496.11	4213.31	-0.186842	0.0479823	-3.89397	9.86153e-05	0.00465429	DOWN	Parp1
ENSMUSG00000026638.15	652.774	-0.376301	0.0944754	-3.98306	6.80333e-05	0.00339996	DOWN	Irf6
ENSMUSG00000026814.16	2302.53	-0.578498	0.0676025	-8.55735	1.15487e-17	5.20708e-15	DOWN	Eng
ENSMUSG00000026879.14	4157.89	-0.333171	0.0525567	-6.33927	2.30858e-10	4.6735e-08	DOWN	Gsn
ENSMUSG00000027075.16	252.131	-0.538403	0.136704	-3.93847	8.2003e-05	0.00394937	DOWN	Slc43a1
ENSMUSG00000027330.16	1636.51	-0.237273	0.0633858	-3.74332	0.000181608	0.00753168	DOWN	Cdc25b
ENSMUSG00000027368.6	3516.16	-0.182881	0.0593637	-3.08068	0.00206527	0.0491385	DOWN	Dusp2
ENSMUSG00000027423.15	4107.57	-0.183187	0.0525182	-3.48807	0.000486521	0.0159411	DOWN	Snx5
ENSMUSG00000027533.10	303.346	-0.378085	0.121898	-3.10164	0.00192449	0.0470687	DOWN	Fabp5
ENSMUSG00000027634.14	1891.7	-0.639713	0.0622706	-10.2731	9.3162e-25	7.94805e-22	DOWN	Ndrg3
ENSMUSG00000027863.8	9209.98	-0.142546	0.0438623	-3.24985	0.00115464	0.0317036	DOWN	Cd2
ENSMUSG00000027901.12	6599.12	-0.190487	0.0562511	-3.38638	0.000708218	0.021361	DOWN	Dennd2d
ENSMUSG00000027947.11	2494.5	-0.22569	0.0630478	-3.57967	0.000344027	0.0126045	DOWN	Il6ra
ENSMUSG00000028560.11	2633.12	-0.191001	0.0539454	-3.54063	0.000399169	0.0138194	DOWN	Usp1
ENSMUSG00000028843.8	4610.45	-0.156105	0.0463024	-3.37143	0.000747801	0.0222182	DOWN	Sh3bgrl3
ENSMUSG00000029135.10	1642.08	-0.301738	0.0648273	-4.6545	3.24775e-06	0.000260343	DOWN	Fosl2
ENSMUSG00000029322.12	933.856	-0.679495	0.097499	-6.96925	3.18629e-12	8.27328e-10	DOWN	Plac8
ENSMUSG00000029408.13	1565.87	-0.319133	0.0681746	-4.68111	2.85322e-06	0.000233848	DOWN	Abcb9
ENSMUSG00000029561.17	796.672	-0.425072	0.100047	-4.24871	2.15005e-05	0.00133058	DOWN	Oasl2
ENSMUSG00000029570.5	11013.8	-0.169497	0.0449973	-3.76682	0.000165339	0.00706787	DOWN	Lfng
ENSMUSG00000029603.15	6951.4	-0.326967	0.0565276	-5.7842	7.28576e-09	1.02378e-06	DOWN	Dtx1
ENSMUSG00000030123.15	579.692	-0.622049	0.106305	-5.85157	4.86968e-09	7.27043e-07	DOWN	Plxnd1
ENSMUSG00000030342.8	300.426	-0.469319	0.132709	-3.53647	0.00040552	0.013923	DOWN	Cd9
ENSMUSG00000030352.14	10015.3	-0.235024	0.0472938	-4.96944	6.71457e-07	6.68323e-05	DOWN	Tspan9
ENSMUSG00000030413.7	141.351	-0.634171	0.179873	-3.52566	0.00042243	0.0142932	DOWN	Pglyrp1
ENSMUSG00000030653.16	234.903	-0.842428	0.147946	-5.69414	1.23993e-08	1.64552e-06	DOWN	Pde2a
ENSMUSG00000030750.13	1248.22	-0.263642	0.0740189	-3.56181	0.000368301	0.0132102	DOWN	Nsmce1
ENSMUSG00000030844.11	1976.6	-0.199415	0.0585025	-3.40866	0.000652822	0.0200962	DOWN	Rgs10
ENSMUSG00000031162.14	174.503	-0.671544	0.170985	-3.92751	8.58314e-05	0.00410068	DOWN	Gata1
ENSMUSG00000031258.4	1140.19	-0.269742	0.0788242	-3.42207	0.000621474	0.0193304	DOWN	Xkrx
ENSMUSG00000031453.15	11536.4	-0.267167	0.0448645	-5.95498	2.60112e-09	4.50257e-07	DOWN	Rasa3
ENSMUSG00000032089.16	279.498	-0.585019	0.134552	-4.34789	1.37451e-05	0.000912066	DOWN	Il10ra
ENSMUSG00000032300.6	4645.32	-0.171061	0.0471924	-3.62476	0.000289226	0.0110016	DOWN	1700017B05Rik
ENSMUSG00000032440.12	12368	-0.145297	0.0449216	-3.23445	0.00121877	0.0330625	DOWN	Tgfbr2
ENSMUSG00000032446.14	308.151	-1.25783	0.144987	-8.67553	4.11645e-18	2.04862e-15	DOWN	Eomes
ENSMUSG00000032528.4	838.564	-0.573382	0.084658	-6.77292	1.26208e-11	3.0764e-09	DOWN	Vipr1
ENSMUSG00000032661.9	5483.56	-0.261826	0.0453757	-5.77018	7.91847e-09	1.09975e-06	DOWN	Oas3
ENSMUSG00000033161.10	15761.6	-0.316705	0.0406838	-7.78456	6.99578e-15	2.45758e-12	DOWN	Atp1a1
ENSMUSG00000033209.17	1684.1	-0.241716	0.0609604	-3.96513	7.33567e-05	0.00363557	DOWN	Ttc28
ENSMUSG00000033685.13	22072.9	-0.144368	0.0414884	-3.47972	0.000501945	0.0163358	DOWN	Ucp2
ENSMUSG00000033697.15	1342.31	-0.255978	0.0711504	-3.5977	0.000321044	0.0118717	DOWN	Arhgap39
ENSMUSG00000034220.7	698.761	-0.368045	0.0889325	-4.13847	3.49625e-05	0.00195137	DOWN	Gpc1
ENSMUSG00000034926.3	507.79	-0.391238	0.101365	-3.85969	0.000113529	0.00515587	DOWN	Dhcr24
ENSMUSG00000034993.7	763.682	-0.264574	0.0851937	-3.10556	0.00189919	0.0466748	DOWN	Vat1
ENSMUSG00000035242.15	5539.02	-0.178972	0.0477207	-3.75041	0.000176548	0.00739893	DOWN	Oaz1
ENSMUSG00000035455.12	928.876	-0.24604	0.0757877	-3.24644	0.00116859	0.032013	DOWN	Fignl1
ENSMUSG00000035561.5	343.93	-0.492449	0.132265	-3.72321	0.000196705	0.00801857	DOWN	Aldh1b1
ENSMUSG00000036452.17	1301.9	-0.37241	0.0690639	-5.39225	6.95802e-08	8.31066e-06	DOWN	Arhgap26
ENSMUSG00000036752.4	3612.61	-0.155553	0.0500125	-3.11027	0.00186916	0.046222	DOWN	Tubb4b
ENSMUSG00000036918.15	7115.81	-0.140732	0.0431834	-3.25894	0.00111828	0.0309182	DOWN	Ttc7
ENSMUSG00000037224.15	177.848	-0.544046	0.161151	-3.37601	0.000735449	0.0219605	DOWN	Zfyve28
ENSMUSG00000037295.7	3950.15	-0.245102	0.0501997	-4.88253	1.04734e-06	0.000100882	DOWN	Ldlrap1
ENSMUSG00000037306.13	343.403	-0.432878	0.12255	-3.53226	0.00041203	0.0139809	DOWN	Man1c1
ENSMUSG00000037606.18	724.372	-0.425063	0.0876263	-4.85086	1.22927e-06	0.000110948	DOWN	Osbpl5
ENSMUSG00000037815.6	706.859	-0.388033	0.0962724	-4.03057	5.56417e-05	0.00287699	DOWN	Ctnna1
ENSMUSG00000037944.8	11398.6	-0.258991	0.0445362	-5.8153	6.05262e-09	8.70994e-07	DOWN	Ccr7
ENSMUSG00000038058.14	2073.28	-0.26613	0.0664343	-4.00591	6.17782e-05	0.0031266	DOWN	Nod1
ENSMUSG00000038146.7	388.178	-0.515738	0.129996	-3.96734	7.26792e-05	0.003617	DOWN	Notch3
ENSMUSG00000038418.7	5172.33	-0.425151	0.0567118	-7.49669	6.54472e-14	2.1127e-11	DOWN	Egr1
ENSMUSG00000038578.15	347.889	-0.439116	0.114944	-3.82025	0.000133315	0.00596374	DOWN	Susd1
ENSMUSG00000038807.18	477.727	-0.547644	0.114363	-4.78864	1.67914e-06	0.000146391	DOWN	Rap1gap2
ENSMUSG00000039994.15	2539.36	-0.183724	0.0583038	-3.15114	0.00162634	0.0414997	DOWN	Timeless
ENSMUSG00000040010.10	2227.92	-0.208298	0.060646	-3.43465	0.000593317	0.0187476	DOWN	Slc7a5
ENSMUSG00000040592.11	293.238	-0.434235	0.123827	-3.50679	0.000453544	0.0152166	DOWN	Cd79b
ENSMUSG00000040659.3	1724.15	-0.206348	0.0647219	-3.18822	0.0014315	0.0372503	DOWN	Efhd2
ENSMUSG00000041143.16	1588.54	-0.208338	0.0659964	-3.15681	0.00159505	0.0409705	DOWN	Tmco4
ENSMUSG00000041859.10	5545.17	-0.169966	0.0453948	-3.74418	0.000180982	0.00753168	DOWN	Mcm3
ENSMUSG00000042082.6	615.756	-0.596055	0.10255	-5.81236	6.15999e-09	8.75891e-07	DOWN	Arsb
ENSMUSG00000042406.7	1532.34	-0.250736	0.0664017	-3.77605	0.000159338	0.00689539	DOWN	Atf4
ENSMUSG00000042608.15	2232.34	-0.179624	0.0574947	-3.12419	0.00178297	0.044274	DOWN	Stk40
ENSMUSG00000042751.14	197.972	-0.494102	0.153429	-3.2204	0.00128012	0.0342414	DOWN	Nmnat2
ENSMUSG00000042978.10	6632.06	-0.251049	0.0461202	-5.44336	5.22848e-08	6.43804e-06	DOWN	Sbk1
ENSMUSG00000044199.5	4578.16	-0.21861	0.0518062	-4.21977	2.44548e-05	0.00143886	DOWN	S1pr4
ENSMUSG00000044469.7	1097.01	-0.233529	0.0744327	-3.13746	0.00170421	0.0428443	DOWN	Tnfaip8l1
ENSMUSG00000044583.13	1614.4	-0.213339	0.0648487	-3.2898	0.0010026	0.0283768	DOWN	Tlr7
ENSMUSG00000044786.6	2410.14	-0.192567	0.0559549	-3.44148	0.000578551	0.0183295	DOWN	Zfp36
ENSMUSG00000045092.8	10608.4	-0.187852	0.0506728	-3.70717	0.000209591	0.00837244	DOWN	S1pr1
ENSMUSG00000045932.12	1390.81	-0.244185	0.0684492	-3.56739	0.000360559	0.0130678	DOWN	Ifit2
ENSMUSG00000046223.10	406.642	-0.381687	0.108893	-3.50517	0.000456318	0.0152668	DOWN	Plaur
ENSMUSG00000046879.6	3994.34	-0.189695	0.0562386	-3.37303	0.000743453	0.0221441	DOWN	Irgm1
ENSMUSG00000046982.10	2294.1	-0.20485	0.0575451	-3.55982	0.000371112	0.0132315	DOWN	Tshz1
ENSMUSG00000047180.8	1850.4	-0.365041	0.0684807	-5.33058	9.79012e-08	1.13527e-05	DOWN	Neurl3
ENSMUSG00000047735.14	8505.11	-0.226296	0.0532981	-4.24586	2.17754e-05	0.00133377	DOWN	Samd9l
ENSMUSG00000047898.6	639.838	-0.308059	0.0911637	-3.37919	0.000727002	0.0218174	DOWN	Ccr4
ENSMUSG00000048521.7	1048.73	-0.857964	0.163427	-5.24983	1.52238e-07	1.7154e-05	DOWN	Cxcr6
ENSMUSG00000048852.13	684.964	-0.389917	0.0880025	-4.43075	9.39065e-06	0.000655918	DOWN	Gm12185
ENSMUSG00000049313.8	7563.8	-0.180205	0.0485626	-3.71079	0.000206617	0.00828131	DOWN	Sorl1
ENSMUSG00000049775.16	47474.6	-0.17959	0.0558707	-3.21439	0.00130722	0.0346195	DOWN	Tmsb4x
ENSMUSG00000050271.12	3265.19	-0.21626	0.0590473	-3.66249	0.000249778	0.00984604	DOWN	D8Ertd82e
ENSMUSG00000050357.8	4478.58	-0.179718	0.0519559	-3.45905	0.000542081	0.0174405	DOWN	Rltpr
ENSMUSG00000050627.13	1996.87	-0.223131	0.0641809	-3.4766	0.000507814	0.0164819	DOWN	Gpd1l
ENSMUSG00000050912.15	5922.3	-0.201589	0.0554967	-3.63246	0.000280737	0.0107472	DOWN	Tmem123
ENSMUSG00000051335.5	782.13	-0.299306	0.084003	-3.56304	0.000366584	0.0131882	DOWN	Gfod1
ENSMUSG00000053560.4	1967.87	-0.266651	0.0580611	-4.5926	4.3775e-06	0.000339512	DOWN	Ier2
ENSMUSG00000053931.11	1843.78	-0.253498	0.0717499	-3.53308	0.000410748	0.0139809	DOWN	Cnn3
ENSMUSG00000055148.7	8716.78	-0.255317	0.0435086	-5.8682	4.40558e-09	6.85913e-07	DOWN	Klf2
ENSMUSG00000055612.15	2005.11	-0.194654	0.0602313	-3.23178	0.00123023	0.0331216	DOWN	Cdca7
ENSMUSG00000056290.15	19480.4	-0.163572	0.0433635	-3.7721	0.00016188	0.00698014	DOWN	Ms4a4b
ENSMUSG00000056737.14	891.307	-0.521068	0.0888045	-5.86758	4.42191e-09	6.85913e-07	DOWN	Capg
ENSMUSG00000058099.15	578.644	-0.520448	0.097575	-5.33382	9.61659e-08	1.12608e-05	DOWN	Nfam1
ENSMUSG00000059714.13	706.158	-0.409662	0.0910599	-4.49882	6.83312e-06	0.000506924	DOWN	Flot1
ENSMUSG00000059796.16	13435	-0.129016	0.0410085	-3.14608	0.00165476	0.0416973	DOWN	Eif4a1
ENSMUSG00000060143.6	485.118	-0.423625	0.100147	-4.23005	2.33642e-05	0.00140232	DOWN	Gm10076
ENSMUSG00000060470.6	1340	-0.312023	0.0789845	-3.95044	7.80091e-05	0.00378756	DOWN	Adgrg3
ENSMUSG00000062380.3	1015.17	-0.404314	0.0833106	-4.85309	1.2155e-06	0.000110824	DOWN	Tubb3
ENSMUSG00000062825.15	24771.7	-0.157534	0.0423736	-3.71774	0.000201011	0.00813857	DOWN	Actg1
ENSMUSG00000063286.7	18369.2	-0.216416	0.0430505	-5.02702	4.98151e-07	5.17384e-05	DOWN	Gm8995
ENSMUSG00000063354.6	76.9848	-1.0223	0.254566	-4.01587	5.92264e-05	0.00302308	DOWN	Slc39a4
ENSMUSG00000063564.13	609.516	-0.279527	0.0906157	-3.08475	0.00203724	0.048723	DOWN	Col23a1
ENSMUSG00000064351.1	136712	-0.224197	0.0436232	-5.13939	2.75634e-07	2.92284e-05	DOWN	mt-Co1
ENSMUSG00000064363.1	4530.73	-0.258218	0.0547608	-4.71537	2.41268e-06	0.000204376	DOWN	mt-Nd4
ENSMUSG00000064367.1	8973.62	-0.314719	0.0540753	-5.82002	5.88414e-09	8.57076e-07	DOWN	mt-Nd5
ENSMUSG00000066278.6	4803.76	-0.177751	0.0501394	-3.54515	0.000392394	0.013664	DOWN	Vps37b
ENSMUSG00000068105.10	54.6271	-0.880789	0.281068	-3.13373	0.00172601	0.0430385	DOWN	Tnfrsf13c
ENSMUSG00000068523.12	1482.36	-0.220438	0.0645937	-3.41269	0.000643249	0.0198526	DOWN	Gng5
ENSMUSG00000071068.6	6256.51	-0.170183	0.0477099	-3.56703	0.000361051	0.0130678	DOWN	Treml2
ENSMUSG00000071716.4	2334.66	-0.293737	0.0603452	-4.86761	1.12956e-06	0.000106213	DOWN	Apol7e
ENSMUSG00000072235.5	2913.34	-0.288814	0.0610632	-4.72975	2.24792e-06	0.00019178	DOWN	Tuba1a
ENSMUSG00000072663.12	196.741	-0.53017	0.151939	-3.48937	0.000484163	0.0159307	DOWN	Spef2
ENSMUSG00000073000.2	127.833	-0.758149	0.228465	-3.31844	0.000905213	0.0262424	DOWN	Gm10451
ENSMUSG00000074203.4	196.438	-0.651858	0.15373	-4.24027	2.23252e-05	0.00135586	DOWN	G430095P16Rik
ENSMUSG00000075010.4	924.894	-0.368476	0.085855	-4.29184	1.77203e-05	0.00115028	DOWN	AW112010
ENSMUSG00000078922.9	1794.48	-0.193644	0.0617353	-3.13669	0.00170868	0.0428443	DOWN	Tgtp1
ENSMUSG00000079339.6	1374.59	-0.268929	0.0678697	-3.96243	7.41895e-05	0.00365321	DOWN	Ifit1bl1
ENSMUSG00000085511.1	169.712	-0.694414	0.164858	-4.21218	2.52914e-05	0.00147356	DOWN	Gm11738
ENSMUSG00000087497.7	503.085	-0.338828	0.106947	-3.16819	0.00153391	0.0396284	DOWN	2810001G20Rik
ENSMUSG00000087535.1	72.9437	-0.773837	0.250316	-3.09144	0.00199189	0.0480628	DOWN	Zmiz1os1
ENSMUSG00000093674.7	6482.29	-0.231828	0.0502147	-4.61673	3.89826e-06	0.000304319	DOWN	Rpl41
ENSMUSG00000097113.7	222.575	-0.525605	0.145396	-3.61499	0.000300357	0.0113169	DOWN	Gm19705
ENSMUSG00000098112.7	8842.05	-0.202037	0.0455392	-4.43655	9.14111e-06	0.000646044	DOWN	Bin2
ENSMUSG00000098557.1	469.993	-0.32381	0.104401	-3.10161	0.00192474	0.0470687	DOWN	Kctd12
ENSMUSG00000106106.2	639.821	-0.450705	0.0995243	-4.52859	5.93777e-06	0.000446042	DOWN	Rn18s-rs5
ENSMUSG00000000001.4	4354.7	-0.102872	0.0539537	-1.90668	0.0565626	0.373985	None	Gnai3
ENSMUSG00000000003.15	0	NA	NA	NA	NA	NA	None	Pbsn
ENSMUSG00000000028.14	810.052	-0.214963	0.0872574	-2.46355	0.0137569	0.171159	None	Cdc45
ENSMUSG00000000031.15	0.661573	-1.29292	2.70215	-0.478478	0.63231	NA	None	H19
ENSMUSG00000000037.16	49.0065	-0.292699	0.295119	-0.991799	0.321296	0.749215	None	Scml2
ENSMUSG00000000049.11	0.230083	-0.221053	3.5319	-0.0625876	0.950095	NA	None	Apoh
ENSMUSG00000000056.7	2611.06	-0.0513408	0.0545764	-0.940714	0.346851	0.763896	None	Narf
ENSMUSG00000000058.6	0	NA	NA	NA	NA	NA	None	Cav2
ENSMUSG00000000085.16	832.288	-0.0546746	0.0878646	-0.62226	0.533771	0.863285	None	Scmh1
ENSMUSG00000000088.6	1673.83	-0.125712	0.0705275	-1.78245	0.0746758	0.422852	None	Cox5a
ENSMUSG00000000093.6	19.7963	0.209611	0.471514	0.444549	0.656646	NA	None	Tbx2
ENSMUSG00000000094.12	0	NA	NA	NA	NA	NA	None	Tbx4
ENSMUSG00000000103.12	0	NA	NA	NA	NA	NA	None	Zfy2
ENSMUSG00000000120.6	0.238011	0.690993	3.50608	0.197085	0.843761	NA	None	Ngfr
ENSMUSG00000000125.5	3.20315	0.398932	1.21262	0.328985	0.742167	NA	None	Wnt3
ENSMUSG00000000126.11	0	NA	NA	NA	NA	NA	None	Wnt9a
ENSMUSG00000000127.14	6.55575	-0.2171	0.814991	-0.266383	0.789944	NA	None	Fer
ENSMUSG00000000131.15	9749.15	-0.013207	0.0444469	-0.297141	0.766359	0.943535	None	Xpo6
ENSMUSG00000000134.17	976.776	0.100664	0.0871721	1.15477	0.248183	0.688074	None	Tfe3
ENSMUSG00000000142.15	1228.77	0.16546	0.0816018	2.02765	0.0425955	0.324051	None	Axin2
ENSMUSG00000000148.17	1821.96	-0.0817017	0.0602104	-1.35694	0.174802	0.605539	None	Brat1
ENSMUSG00000000149.10	1030.43	-0.133127	0.0831323	-1.60139	0.109291	0.501997	None	Gna12
ENSMUSG00000000154.16	0.112277	0.421254	3.52477	0.119512	0.904869	NA	None	Slc22a18
ENSMUSG00000000157.15	0	NA	NA	NA	NA	NA	None	Itgb2l
ENSMUSG00000000159.15	0.236005	0.692829	3.50628	0.197597	0.84336	NA	None	Igsf5
ENSMUSG00000000167.14	17.6089	0.357356	0.510402	0.700148	0.483835	NA	None	Pih1d2
ENSMUSG00000000168.9	1083.92	0.00834888	0.0716469	0.116528	0.907234	0.98037	None	Dlat
ENSMUSG00000000171.4	1369.96	-0.10952	0.0693035	-1.5803	0.114039	0.512447	None	Sdhd
ENSMUSG00000000182.9	0	NA	NA	NA	NA	NA	None	Fgf23
ENSMUSG00000000183.6	0	NA	NA	NA	NA	NA	None	Fgf6
ENSMUSG00000000184.12	45681.6	-0.0906745	0.0373043	-2.43067	0.0150709	0.182934	None	Ccnd2
ENSMUSG00000000194.13	2675.05	-0.0550401	0.054688	-1.00644	0.314205	0.744731	None	Gpr107
ENSMUSG00000000197.7	0	NA	NA	NA	NA	NA	None	Nalcn
ENSMUSG00000000202.9	1.44413	-0.066211	1.75584	-0.037709	0.96992	NA	None	Btbd17
ENSMUSG00000000204.15	6.50256	0.585742	0.807686	0.72521	0.468323	NA	None	Slfn4
ENSMUSG00000000214.11	0	NA	NA	NA	NA	NA	None	Th
ENSMUSG00000000215.10	0	NA	NA	NA	NA	NA	None	Ins2
ENSMUSG00000000216.8	0	NA	NA	NA	NA	NA	None	Scnn1g
ENSMUSG00000000223.13	16.9081	0.0757675	0.490667	0.154417	0.877281	NA	None	Drp2
ENSMUSG00000000247.11	26.2168	-0.485691	0.401318	-1.21024	0.226187	NA	None	Lhx2
ENSMUSG00000000248.16	0.109789	0.442271	3.52787	0.125365	0.900235	NA	None	Clec2g
ENSMUSG00000000253.12	1.91668	1.23807	1.7055	0.725924	0.467885	NA	None	Gmpr
ENSMUSG00000000263.15	0	NA	NA	NA	NA	NA	None	Glra1
ENSMUSG00000000266.11	0.350822	-1.11249	3.50153	-0.317714	0.750702	NA	None	Mid2
ENSMUSG00000000275.16	8735.61	-0.064242	0.0486831	-1.3196	0.186969	0.618262	None	Trim25
ENSMUSG00000000276.11	1645.18	-0.0769841	0.06233	-1.2351	0.216792	0.655368	None	Dgke
ENSMUSG00000000278.10	67.2035	-0.417088	0.251648	-1.65742	0.0974338	0.475363	None	Scpep1
ENSMUSG00000000282.12	3212.23	0.0743274	0.0533581	1.39299	0.163622	0.592869	None	Mnt
ENSMUSG00000000290.13	14340.9	-0.045391	0.0408357	-1.11155	0.266331	0.704242	None	Itgb2
ENSMUSG00000000295.12	406.508	-0.0380825	0.109746	-0.347004	0.728588	0.929629	None	Hddc2
ENSMUSG00000000296.7	0	NA	NA	NA	NA	NA	None	Tpd52l1
ENSMUSG00000000301.16	70.8729	-0.22779	0.278336	-0.818398	0.41313	0.806866	None	Pemt
ENSMUSG00000000303.12	406.658	0.219636	0.118176	1.85855	0.0630909	0.391458	None	Cdh1
ENSMUSG00000000305.12	0.2852	-0.148829	3.52332	-0.0422411	0.966306	NA	None	Cdh4
ENSMUSG00000000308.14	0	NA	NA	NA	NA	NA	None	Ckmt1
ENSMUSG00000000317.11	2.53787	2.5615	1.59434	1.60662	0.108137	NA	None	Bcl6b
ENSMUSG00000000318.16	0	NA	NA	NA	NA	NA	None	Clec10a
ENSMUSG00000000320.10	0.112277	0.421254	3.52477	0.119512	0.904869	NA	None	Alox12
ENSMUSG00000000325.15	186.648	0.0613445	0.154386	0.397344	0.691114	0.918567	None	Arvcf
ENSMUSG00000000326.12	366.806	-0.0678678	0.125359	-0.541389	0.58824	0.88686	None	Comt
ENSMUSG00000000339.14	593.601	-0.0620068	0.0950374	-0.652446	0.514114	0.855243	None	Rtca
ENSMUSG00000000340.10	673.933	0.0401021	0.100141	0.400455	0.688822	0.918481	None	Dbt
ENSMUSG00000000346.8	5949.64	0.0368352	0.0544733	0.676207	0.498909	0.845551	None	Dazap2
ENSMUSG00000000355.13	1225.46	-0.00649961	0.0724444	-0.0897186	0.928511	0.984477	None	Mcts1
ENSMUSG00000000359.3	0	NA	NA	NA	NA	NA	None	Rem1
ENSMUSG00000000365.8	2.20172	-0.816446	1.40144	-0.582575	0.560179	NA	None	Rnf17
ENSMUSG00000000374.7	3809.58	-0.00572495	0.0514724	-0.111224	0.911439	0.98113	None	Trappc10
ENSMUSG00000000378.15	5321.32	-0.0299993	0.0465811	-0.644024	0.51956	0.857841	None	Ccm2
ENSMUSG00000000381.10	0	NA	NA	NA	NA	NA	None	Wap
ENSMUSG00000000384.15	2226.9	-0.0356669	0.0610762	-0.583973	0.559238	0.874929	None	Tbrg4
ENSMUSG00000000385.7	0	NA	NA	NA	NA	NA	None	Tmprss2
ENSMUSG00000000386.14	895.891	-0.145057	0.0904366	-1.60396	0.108722	0.501553	None	Mx1
ENSMUSG00000000392.17	21.6055	0.117878	0.450303	0.261774	0.793496	NA	None	Fap
ENSMUSG00000000394.15	0	NA	NA	NA	NA	NA	None	Gcg
ENSMUSG00000000399.10	1480.16	-0.0458555	0.0672837	-0.681525	0.495539	0.844566	None	Ndufa9
ENSMUSG00000000402.2	0	NA	NA	NA	NA	NA	None	Egfl6
ENSMUSG00000000409.14	25461.1	-0.0193632	0.0457958	-0.422816	0.672429	0.913193	None	Lck
ENSMUSG00000000411.7	0.119005	0.455239	3.52964	0.128976	0.897377	NA	None	Tssk3
ENSMUSG00000000416.16	0	NA	NA	NA	NA	NA	None	Cttnbp2
ENSMUSG00000000420.15	4745.66	-0.034575	0.0515782	-0.670341	0.50264	0.847244	None	Galnt1
ENSMUSG00000000435.1	0	NA	NA	NA	NA	NA	None	Myf5
ENSMUSG00000000439.9	1463.66	-0.0241334	0.0652951	-0.369605	0.711677	0.925805	None	Mkrn2
ENSMUSG00000000440.12	0.259727	-1.20262	3.51145	-0.342485	0.731986	NA	None	Pparg
ENSMUSG00000000441.17	4471.38	0.0245498	0.0466287	0.526496	0.598544	0.890066	None	Raf1
ENSMUSG00000000486.13	11354.9	-0.0995538	0.0489084	-2.03552	0.0417989	0.320646	None	2001-09-01
ENSMUSG00000000489.6	241.483	-0.18239	0.142543	-1.27954	0.200707	0.637394	None	Pdgfb
ENSMUSG00000000530.16	1817.54	0.0931076	0.0622121	1.49661	0.134494	0.550128	None	Acvrl1
ENSMUSG00000000531.4	116.533	0.122173	0.191324	0.638567	0.523104	0.858839	None	Grasp
ENSMUSG00000000532.10	1572.22	0.049722	0.062442	0.796291	0.425863	0.813867	None	Acvr1b
ENSMUSG00000000538.18	1711.05	0.133266	0.0662488	2.0116	0.0442616	0.331241	None	Tom1l2
ENSMUSG00000000544.14	0.259727	-1.20262	3.51145	-0.342485	0.731986	NA	None	Gpa33
ENSMUSG00000000552.9	72.4071	-0.159107	0.259102	-0.614071	0.539169	0.865699	None	Zfp385a
ENSMUSG00000000555.6	734.6	-0.0996805	0.0855104	-1.16571	0.243731	0.684579	None	Itga5
ENSMUSG00000000560.9	0	NA	NA	NA	NA	NA	None	Gabra2
ENSMUSG00000000561.14	1130.99	0.0744395	0.0766504	0.971157	0.33147	0.756575	None	Wdr77
ENSMUSG00000000562.5	2.85895	-2.05979	1.30277	-1.58109	0.113858	NA	None	Adora3
ENSMUSG00000000563.17	3978.78	-0.0643489	0.0513101	-1.25412	0.209798	0.649141	None	Atp5f1
ENSMUSG00000000567.5	0.23257	-0.245541	3.52837	-0.0695905	0.94452	NA	None	Sox9
ENSMUSG00000000568.15	4906.34	0.0400415	0.0501567	0.798328	0.42468	0.81373	None	Hnrnpd
ENSMUSG00000000579.14	154.687	0.232582	0.172632	1.34727	0.177893	0.608056	None	Dynlt1c
ENSMUSG00000000581.8	828.15	-0.0366538	0.0871031	-0.42081	0.673894	0.913644	None	C1d
ENSMUSG00000000594.7	3302.85	-0.00169248	0.0513302	-0.0329723	0.973697	0.993395	None	Gm2a
ENSMUSG00000000605.8	2858.69	0.0537611	0.053746	1.00028	0.317174	0.746448	None	Clcn4
ENSMUSG00000000606.15	0	NA	NA	NA	NA	NA	None	Vmn2r88
ENSMUSG00000000617.14	140.525	0.0835191	0.200812	0.415907	0.677478	0.91499	None	Grm6
ENSMUSG00000000627.15	942.03	-0.102591	0.0770258	-1.3319	0.182893	0.61285	None	Sema4f
ENSMUSG00000000628.10	271.89	-0.145119	0.139081	-1.04341	0.296757	0.729013	None	Hk2
ENSMUSG00000000632.13	0.120293	-0.898294	3.52634	-0.254738	0.798925	NA	None	Sez6
ENSMUSG00000000673.8	330.862	-0.398305	0.131183	-3.03626	0.0023953	0.0538785	None	Haao
ENSMUSG00000000682.7	14470.1	-0.105754	0.0445976	-2.3713	0.0177257	0.201418	None	Cd52
ENSMUSG00000000686.11	1319.11	0.231741	0.0755353	3.06798	0.00215511	0.0507105	None	Abhd15
ENSMUSG00000000690.5	0	NA	NA	NA	NA	NA	None	Hoxb6
ENSMUSG00000000693.10	2.12899	-2.09617	1.54974	-1.3526	0.176185	NA	None	Loxl3
ENSMUSG00000000701.7	0	NA	NA	NA	NA	NA	None	Tcl1b5
ENSMUSG00000000706.15	0.224553	0.729173	3.51258	0.207589	0.83555	NA	None	Btn1a1
ENSMUSG00000000708.14	2318.09	0.0895857	0.0571983	1.56623	0.117295	0.518848	None	Kat2b
ENSMUSG00000000711.2	2831.88	-0.000295214	0.0592804	-0.00497995	0.996027	0.998618	None	Rab5b
ENSMUSG00000000724.10	0.112277	0.421254	3.52477	0.119512	0.904869	NA	None	Cryba1
ENSMUSG00000000730.13	0.238647	-0.258141	3.52692	-0.0731916	0.941654	NA	None	Dnmt3l
ENSMUSG00000000731.15	5.21597	0.471088	0.995086	0.473414	0.635918	NA	None	Aire
ENSMUSG00000000732.8	188.605	-0.1719	0.163317	-1.05256	0.292543	0.725525	None	Icosl
ENSMUSG00000000738.17	1640.2	-0.0320695	0.0639286	-0.501645	0.615917	0.896371	None	Spg7
ENSMUSG00000000739.13	0.241288	-1.21031	3.51336	-0.344488	0.730479	NA	None	Sult5a1
ENSMUSG00000000740.11	20378.8	-0.0176594	0.0544151	-0.324531	0.745536	0.93635	None	Rpl13
ENSMUSG00000000743.8	2541.04	-0.0651407	0.06017	-1.08261	0.278981	0.710467	None	Chmp1a
ENSMUSG00000000751.13	5569.77	-0.0922574	0.0451209	-2.04467	0.0408875	0.317759	None	Rpa1
ENSMUSG00000000753.15	0	NA	NA	NA	NA	NA	None	Serpinf1
ENSMUSG00000000759.14	2696.51	0.0302002	0.0530567	0.569207	0.569216	0.8785	None	Tubgcp3
ENSMUSG00000000766.18	0.997921	0.236284	2.05389	0.115042	0.908412	NA	None	Oprm1
ENSMUSG00000000776.12	403.173	-0.0329114	0.114168	-0.288272	0.773138	0.944386	None	Polr3d
ENSMUSG00000000782.15	35755.3	0.0171733	0.0463779	0.370291	0.711166	0.925805	None	Tcf7
ENSMUSG00000000787.12	9529.94	0.100228	0.0437716	2.2898	0.0220331	0.227893	None	Ddx3x
ENSMUSG00000000792.2	4.04107	-0.226106	1.0062	-0.224713	0.822203	NA	None	Slc5a5
ENSMUSG00000000794.9	0	NA	NA	NA	NA	NA	None	Kcnn3
ENSMUSG00000000804.14	2432.11	0.0621941	0.056476	1.10125	0.270789	0.708189	None	Usp32
ENSMUSG00000000805.18	0	NA	NA	NA	NA	NA	None	Car4
ENSMUSG00000000811.13	64.3225	0.116281	0.263868	0.440677	0.659447	0.909499	None	Txnrd3
ENSMUSG00000000817.10	6.06239	-1.64136	0.951043	-1.72585	0.0843746	NA	None	Fasl
ENSMUSG00000000823.16	4295.44	-0.0755196	0.0530613	-1.42325	0.154663	0.58311	None	Zfp512b
ENSMUSG00000000826.16	6727.83	-0.0477905	0.0459959	-1.03902	0.298797	0.732042	None	Dnajc5
ENSMUSG00000000827.18	1050.02	0.00406688	0.0787567	0.0516386	0.958817	0.99153	None	Tpd52l2
ENSMUSG00000000838.17	2824.4	0.0672902	0.0538044	1.25064	0.211064	0.650649	None	Fmr1
ENSMUSG00000000861.15	0.240937	-1.50473	3.5094	-0.42877	0.66809	NA	None	Bcl11a
ENSMUSG00000000869.12	0.120293	-0.898294	3.52634	-0.254738	0.798925	NA	None	Il4
ENSMUSG00000000876.11	684.338	0.0662917	0.0900876	0.735858	0.461817	0.829629	None	Pxmp4
ENSMUSG00000000881.12	584.552	0.0546696	0.095413	0.572978	0.566659	0.878251	None	Dlg3
ENSMUSG00000000884.16	343.89	-0.129512	0.122232	-1.05956	0.289345	0.721489	None	Gnb1l
ENSMUSG00000000889.8	7.4478	0.358171	0.754613	0.474642	0.635042	NA	None	Dbh
ENSMUSG00000000901.15	171.131	-0.0413618	0.159946	-0.258599	0.795945	0.952232	None	Mmp11
ENSMUSG00000000902.13	2934.53	-0.0448409	0.0530952	-0.844537	0.398369	0.795626	None	Smarcb1
ENSMUSG00000000903.3	1.83387	0.400832	1.42273	0.281734	0.778147	NA	None	Vpreb3
ENSMUSG00000000915.15	1321.61	0.0964617	0.0742302	1.29949	0.193774	0.626982	None	Hip1r
ENSMUSG00000000916.15	726.819	-0.00220363	0.0867888	-0.0253907	0.979743	0.995288	None	Nsun5
ENSMUSG00000000934.8	168.733	-0.110931	0.160246	-0.692258	0.488776	0.840838	None	Top1mt
ENSMUSG00000000938.11	0	NA	NA	NA	NA	NA	None	Hoxa10
ENSMUSG00000000942.10	7.82414	1.14336	0.74898	1.52656	0.126871	NA	None	Hoxa4
ENSMUSG00000000948.16	2.53855	1.13728	1.45306	0.782675	0.433818	NA	None	Gm38393
ENSMUSG00000000957.9	152.112	-0.310163	0.169265	-1.83241	0.0668903	0.400054	None	Mmp14
ENSMUSG00000000958.9	30.1571	-0.321281	0.378865	-0.848009	0.396433	NA	None	Slc7a7
ENSMUSG00000000959.6	2062.38	0.026424	0.0582203	0.453863	0.649927	0.907898	None	Oxa1l
ENSMUSG00000000976.13	1961.66	0.0329544	0.0577626	0.570515	0.568329	0.8785	None	Heatr6
ENSMUSG00000000982.5	8.2949	-0.391917	0.728642	-0.537873	0.590665	NA	None	Ccl3
ENSMUSG00000000983.13	0.482576	-1.3347	3.48764	-0.382694	0.701947	NA	None	Wfdc18
ENSMUSG00000001014.5	4.92089	-0.903365	0.992052	-0.910602	0.362505	NA	None	Icam4
ENSMUSG00000001016.12	2394.32	-0.0561948	0.054384	-1.0333	0.301465	0.734655	None	Ilf2
ENSMUSG00000001017.15	6921.11	-0.0580744	0.0452709	-1.28282	0.199555	0.636344	None	Chtop
ENSMUSG00000001018.15	637.776	0.034658	0.0940432	0.368533	0.712476	0.925885	None	Snapin
ENSMUSG00000001020.8	0.816135	0.829097	2.65064	0.312791	0.75444	NA	None	S100a4
ENSMUSG00000001021.12	1.31006	-1.13098	1.87247	-0.604002	0.545842	NA	None	S100a3
ENSMUSG00000001023.10	0	NA	NA	NA	NA	NA	None	S100a5
ENSMUSG00000001025.8	14.8539	-0.462966	0.586836	-0.788919	0.430159	NA	None	S100a6
ENSMUSG00000001027.7	9.27636	0.435448	0.694804	0.626721	0.530842	NA	None	Scn4a
ENSMUSG00000001029.15	1181.83	0.00359913	0.0761791	0.0472456	0.962317	0.99153	None	Icam2
ENSMUSG00000001034.17	924.686	-0.101124	0.0783843	-1.29011	0.197013	0.631034	None	Mapk7
ENSMUSG00000001036.17	12.8546	-0.101546	0.559801	-0.181396	0.856057	NA	None	Epn2
ENSMUSG00000001039.12	17.3553	-0.569937	0.491668	-1.15919	0.246378	NA	None	B9d1
ENSMUSG00000001052.15	3459.69	0.0533604	0.0563324	0.94724	0.343516	0.762171	None	Sec24b
ENSMUSG00000001054.9	1974.52	-0.187087	0.0629251	-2.97317	0.00294743	0.0616534	None	Rmnd5b
ENSMUSG00000001056.3	906.975	-0.140231	0.079365	-1.76692	0.0772423	0.428112	None	Nhp2
ENSMUSG00000001062.17	979.402	0.0107293	0.0768631	0.13959	0.888984	0.974607	None	Vps9d1
ENSMUSG00000001065.14	1004.78	-0.00346675	0.0764194	-0.0453648	0.963817	0.991687	None	Zfp276
ENSMUSG00000001076.6	0	NA	NA	NA	NA	NA	None	C1ql4
ENSMUSG00000001082.12	745.834	-0.223052	0.0835292	-2.67035	0.00757717	0.116881	None	Mfsd10
ENSMUSG00000001089.14	561.663	-0.256436	0.101885	-2.51692	0.0118386	0.155588	None	Luzp1
ENSMUSG00000001095.5	0	NA	NA	NA	NA	NA	None	Slc13a2
ENSMUSG00000001098.15	3258.22	-0.105504	0.0550707	-1.9158	0.0553905	0.371376	None	Kctd10
ENSMUSG00000001100.10	1029.45	-0.0797154	0.0746618	-1.06769	0.285662	0.718291	None	Poldip2
ENSMUSG00000001103.7	0	NA	NA	NA	NA	NA	None	Sebox
ENSMUSG00000001105.15	447.893	-0.153813	0.102452	-1.50132	0.133274	0.547676	None	Ift20
ENSMUSG00000001119.7	1.69643	0.725185	1.58034	0.458878	0.646322	NA	None	Col6a1
ENSMUSG00000001120.15	215.26	-0.307615	0.162581	-1.89207	0.0584815	0.381245	None	Pcbp3
ENSMUSG00000001123.15	3936.79	-0.0900758	0.055096	-1.63489	0.102072	0.487271	None	Lgals9
ENSMUSG00000001127.12	3875.77	0.0883746	0.0484759	1.82306	0.0682936	0.404128	None	Araf
ENSMUSG00000001128.7	192.486	0.119585	0.165795	0.721283	0.470736	0.834136	None	Cfp
ENSMUSG00000001131.11	5.01502	0.232903	1.02383	0.227481	0.82005	NA	None	Timp1
ENSMUSG00000001134.9	346.007	-0.00301619	0.117899	-0.0255829	0.97959	0.995288	None	Uxt
ENSMUSG00000001138.13	1842.94	-0.0578888	0.0607742	-0.952523	0.340832	0.761581	None	Cnnm3
ENSMUSG00000001143.13	1493.82	0.0248572	0.0733256	0.338998	0.734611	0.931972	None	Lman2l
ENSMUSG00000001150.6	4145.3	0.0327436	0.0490784	0.667169	0.504664	0.848372	None	Mcm3ap
ENSMUSG00000001151.9	4458.2	0.0769532	0.0554371	1.38812	0.165101	0.594723	None	Pcnt
ENSMUSG00000001155.13	0	NA	NA	NA	NA	NA	None	Ftcd
ENSMUSG00000001156.9	2099.06	-0.0843849	0.0573917	-1.47033	0.141472	0.560083	None	Mxd1
ENSMUSG00000001157.13	1423.34	-0.0352974	0.0671421	-0.525712	0.599088	0.890556	None	Gmcl1
ENSMUSG00000001158.13	479.332	-0.0309507	0.0987708	-0.313359	0.754008	0.939908	None	Snrnp27
ENSMUSG00000001166.17	549.444	-0.052375	0.0930798	-0.56269	0.573646	0.880559	None	Oas1c
ENSMUSG00000001168.16	0	NA	NA	NA	NA	NA	None	Oas1h
ENSMUSG00000001173.15	604.368	0.0380424	0.0909903	0.418093	0.675879	0.914132	None	Ocrl
ENSMUSG00000001175.13	13867	-0.0962688	0.0436385	-2.20605	0.0273802	0.257781	None	Calm1
ENSMUSG00000001225.12	0	NA	NA	NA	NA	NA	None	Slc26a3
ENSMUSG00000001227.11	52.5004	0.199561	0.327617	0.60913	0.542439	0.866428	None	Sema6b
ENSMUSG00000001228.14	5529.77	-0.10091	0.0573528	-1.75946	0.0785001	0.429295	None	Uhrf1
ENSMUSG00000001229.7	2460.41	-0.0885094	0.0557785	-1.5868	0.112557	0.509939	None	Dpp9
ENSMUSG00000001240.13	1.83863	-0.566187	1.53863	-0.367981	0.712887	NA	None	Ramp2
ENSMUSG00000001247.16	6.42396	0.320806	0.793781	0.404149	0.686103	NA	None	Lsr
ENSMUSG00000001249.14	10.2237	-0.856992	0.649797	-1.31886	0.187215	NA	None	Hpn
ENSMUSG00000001260.10	0	NA	NA	NA	NA	NA	None	Gabrg1
ENSMUSG00000001270.8	266.152	-0.228921	0.145388	-1.57456	0.115358	0.515657	None	Ckb
ENSMUSG00000001280.12	11185.7	0.0891225	0.0431069	2.06747	0.0386895	0.309516	None	Sp1
ENSMUSG00000001281.9	18285.2	0.00332271	0.0417379	0.0796089	0.936548	0.985823	None	Itgb7
ENSMUSG00000001285.12	1109.4	-0.085476	0.076496	-1.11739	0.263827	0.701914	None	Myg1
ENSMUSG00000001288.14	3908.22	-0.0242803	0.0581062	-0.41786	0.676049	0.914259	None	Rarg
ENSMUSG00000001289.12	1408.82	-0.0870396	0.0856301	-1.01646	0.30941	0.741994	None	Pfdn5
ENSMUSG00000001300.16	40.6434	0.459572	0.344852	1.33266	0.182642	NA	None	Efnb2
ENSMUSG00000001305.5	447.156	0.0899053	0.105861	0.849278	0.395726	0.793459	None	Rrp15
ENSMUSG00000001313.12	11.6217	0.0840197	0.608238	0.138136	0.890133	NA	None	Rnd2
ENSMUSG00000001323.17	322.209	-0.0521493	0.121076	-0.430717	0.666674	0.911696	None	Srr
ENSMUSG00000001333.9	0.118003	0.454767	3.52958	0.128845	0.897481	NA	None	Sync
ENSMUSG00000001334.9	0.350822	-1.11249	3.50153	-0.317714	0.750702	NA	None	Fndc5
ENSMUSG00000001348.14	4930.33	-0.130677	0.0606451	-2.15478	0.0311791	0.274431	None	Acp5
ENSMUSG00000001349.4	0.224553	0.729173	3.51258	0.207589	0.83555	NA	None	Cnn1
ENSMUSG00000001366.14	1390.79	0.0403575	0.0685613	0.588634	0.556107	0.874196	None	Fbxo9
ENSMUSG00000001376.17	1223.03	0.0392181	0.0728591	0.538274	0.590388	0.887528	None	Vps50
ENSMUSG00000001380.6	1091.78	-0.11934	0.0714257	-1.67083	0.0947547	0.469411	None	Hars
ENSMUSG00000001383.8	1251.13	-0.0464869	0.0753495	-0.61695	0.537268	0.864376	None	Zmat2
ENSMUSG00000001403.13	342.427	-0.262732	0.149029	-1.76296	0.0779079	0.428678	None	Ube2c
ENSMUSG00000001415.10	4237.32	0.0423818	0.050011	0.847449	0.396745	0.79403	None	Smg5
ENSMUSG00000001416.13	4049.01	-0.0695322	0.0499335	-1.39249	0.163773	0.592869	None	Cct3
ENSMUSG00000001418.13	2283.07	-0.0985071	0.0614928	-1.60193	0.109171	0.501709	None	Glmp
ENSMUSG00000001419.17	13029.5	0.0598695	0.0428687	1.39658	0.16254	0.591164	None	Mef2d
ENSMUSG00000001420.13	34.9272	-0.00810386	0.354452	-0.0228631	0.981759	NA	None	Tmem79
ENSMUSG00000001424.14	7325.53	-0.0130854	0.0432893	-0.302277	0.762441	0.943025	None	Snd1
ENSMUSG00000001435.14	1.80004	-0.645128	1.55943	-0.413694	0.679098	NA	None	Col18a1
ENSMUSG00000001436.15	1353.36	-0.153154	0.0692213	-2.21253	0.0269302	0.25589	None	Slc19a1
ENSMUSG00000001440.5	12056.6	-0.106555	0.0406749	-2.61969	0.00880106	0.127418	None	Kpnb1
ENSMUSG00000001441.13	3174.62	0.0746081	0.0516723	1.44387	0.148776	0.571007	None	Npepps
ENSMUSG00000001444.2	38.732	-0.110708	0.357486	-0.309685	0.756801	NA	None	Tbx21
ENSMUSG00000001445.10	1458.96	-0.0452141	0.0745084	-0.606832	0.543962	0.867087	None	Mrpl10
ENSMUSG00000001467.5	485.712	-0.17445	0.1077	-1.61978	0.105279	0.494281	None	Cyp51
ENSMUSG00000001472.16	7398	-0.0713149	0.050164	-1.42164	0.155132	0.583992	None	Tcf25
ENSMUSG00000001473.6	0.797461	1.45088	2.71024	0.535334	0.592419	NA	None	Tubb6
ENSMUSG00000001482.14	827.471	-0.0266339	0.0851109	-0.312932	0.754332	0.939974	None	Def8
ENSMUSG00000001493.9	0	NA	NA	NA	NA	NA	None	Meox1
ENSMUSG00000001494.6	0.129863	-0.910002	3.52801	-0.257936	0.796456	NA	None	Sost
ENSMUSG00000001496.15	0	NA	NA	NA	NA	NA	None	Nkx2-1
ENSMUSG00000001497.18	0.407981	-0.893041	3.48717	-0.256093	0.797879	NA	None	Pax9
ENSMUSG00000001504.10	0	NA	NA	NA	NA	NA	None	Irx2
ENSMUSG00000001506.10	51.1394	-0.551339	0.306422	-1.79928	0.0719745	0.415698	None	Col1a1
ENSMUSG00000001507.16	58.9402	-0.20204	0.277477	-0.728132	0.466533	0.831784	None	Itga3
ENSMUSG00000001508.15	0.354416	0.00198861	3.49987	0.000568195	0.999547	NA	None	Sgca
ENSMUSG00000001510.8	0.129863	-0.910002	3.52801	-0.257936	0.796456	NA	None	Dlx3
ENSMUSG00000001517.14	1529.75	-0.125147	0.0837932	-1.49352	0.1353	0.550476	None	Foxm1
ENSMUSG00000001518.12	973.43	0.0730703	0.0793071	0.921359	0.356863	0.770932	None	Itfg2
ENSMUSG00000001520.12	0.287687	-0.241965	3.4944	-0.0692437	0.944796	NA	None	Nrip2
ENSMUSG00000001521.12	817.22	-0.00854894	0.0828719	-0.103158	0.917837	0.9819	None	Tulp3
ENSMUSG00000001524.14	437.734	-0.209925	0.113862	-1.84367	0.0652307	0.396507	None	Gtf2h4
ENSMUSG00000001525.10	57650.2	-0.0733507	0.0389454	-1.88342	0.0596429	0.383722	None	Tubb5
ENSMUSG00000001542.6	8.96169	0.516948	0.710609	0.727472	0.466937	NA	None	Ell2
ENSMUSG00000001555.10	11.3038	-0.523129	0.60855	-0.859633	0.389992	NA	None	Fkbp10
ENSMUSG00000001558.5	63.6159	-0.628767	0.285033	-2.20594	0.0273882	0.257781	None	Klhl10
ENSMUSG00000001566.9	0	NA	NA	NA	NA	NA	None	Mnx1
ENSMUSG00000001569.10	1491.4	-0.0533041	0.0649732	-0.820401	0.411987	0.806041	None	Nom1
ENSMUSG00000001576.14	1505.31	-0.0394133	0.067492	-0.58397	0.55924	0.874929	None	Ergic1
ENSMUSG00000001583.13	0.109789	0.442271	3.52787	0.125365	0.900235	NA	None	Tnk1
ENSMUSG00000001588.12	12412.1	0.00133539	0.0403606	0.0330865	0.973606	0.993395	None	Acap1
ENSMUSG00000001604.14	0	NA	NA	NA	NA	NA	None	Tcea3
ENSMUSG00000001622.15	0	NA	NA	NA	NA	NA	None	Csn3
ENSMUSG00000001627.11	1060.77	-0.13294	0.0733424	-1.8126	0.0698937	0.410559	None	Ifrd1
ENSMUSG00000001630.13	764.76	-0.0119782	0.0826538	-0.14492	0.884774	0.974607	None	Stk38l
ENSMUSG00000001632.16	3119.66	0.0348342	0.0508552	0.684968	0.493364	0.842784	None	Brpf1
ENSMUSG00000001642.18	2633.52	-0.00954427	0.0534342	-0.178617	0.858238	0.967298	None	Akr1b3
ENSMUSG00000001655.6	0	NA	NA	NA	NA	NA	None	Hoxc13
ENSMUSG00000001656.3	0	NA	NA	NA	NA	NA	None	Hoxc11
ENSMUSG00000001657.7	0	NA	NA	NA	NA	NA	None	Hoxc8
ENSMUSG00000001661.5	0.129863	-0.910002	3.52801	-0.257936	0.796456	NA	None	Hoxc6
ENSMUSG00000001663.10	2.47408	-1.86588	1.4834	-1.25784	0.20845	NA	None	Gstt1
ENSMUSG00000001665.10	3.11361	0.0202449	1.21853	0.0166142	0.986744	NA	None	Gstt3
ENSMUSG00000001666.8	246.453	0.10055	0.134504	0.747557	0.454728	0.826035	None	Ddt
ENSMUSG00000001670.13	0	NA	NA	NA	NA	NA	None	Tat
ENSMUSG00000001672.14	0.240587	-1.21091	3.51339	-0.344655	0.730354	NA	None	Marveld3
ENSMUSG00000001674.11	1755.76	0.000560473	0.0618461	0.00906239	0.992769	0.998454	None	Ddx18
ENSMUSG00000001687.15	2466.83	-0.0662228	0.0565005	-1.17208	0.241167	0.681452	None	Ubl3
ENSMUSG00000001700.9	4966.32	0.121591	0.0474802	2.56087	0.010441	0.143346	None	Gramd3
ENSMUSG00000001707.7	586.256	-0.0288126	0.0975881	-0.295247	0.767805	0.943535	None	Eef1e1
ENSMUSG00000001729.14	3814.2	-0.142548	0.0563096	-2.53151	0.0113572	0.151396	None	Akt1
ENSMUSG00000001739.14	33.0376	-0.0360877	0.378647	-0.0953069	0.924071	NA	None	Cldn15
ENSMUSG00000001741.12	13055.6	-0.0137192	0.0425643	-0.322317	0.747212	0.937691	None	Il16
ENSMUSG00000001750.15	1590.53	0.0172574	0.0725351	0.237918	0.811945	0.955399	None	Tcirg1
ENSMUSG00000001751.9	654.791	-0.0162753	0.08916	-0.182541	0.855158	0.966491	None	Naglu
ENSMUSG00000001755.12	731.751	-0.0396496	0.0896401	-0.44232	0.658258	0.909499	None	Coasy
ENSMUSG00000001763.14	0.351926	0.412531	3.48574	0.118348	0.905792	NA	None	Tspan33
ENSMUSG00000001767.5	1143.13	-0.0255777	0.0714117	-0.358173	0.720214	0.928058	None	Crnkl1
ENSMUSG00000001768.15	12.5034	0.296439	0.588649	0.503593	0.614548	NA	None	Rin2
ENSMUSG00000001773.14	0	NA	NA	NA	NA	NA	None	Folh1
ENSMUSG00000001774.7	1886.21	0.0154652	0.0620851	0.249096	0.803287	0.95306	None	Chordc1
ENSMUSG00000001783.3	2382.07	-0.0490878	0.056476	-0.869181	0.384748	0.78803	None	Rtcb
ENSMUSG00000001785.11	1323.8	-0.0535667	0.0668177	-0.801684	0.422736	0.812902	None	Pwp1
ENSMUSG00000001786.14	1371.4	0.104546	0.068913	1.51707	0.129249	0.540311	None	Fbxo7
ENSMUSG00000001794.13	3347.39	0.0199858	0.0548767	0.364194	0.715713	0.927098	None	Capns1
ENSMUSG00000001802.16	0	NA	NA	NA	NA	NA	None	Lrp3
ENSMUSG00000001804.9	0	NA	NA	NA	NA	NA	None	Dsg4
ENSMUSG00000001815.15	0	NA	NA	NA	NA	NA	None	Evx2
ENSMUSG00000001819.4	0	NA	NA	NA	NA	NA	None	Hoxd13
ENSMUSG00000001823.5	0	NA	NA	NA	NA	NA	None	Hoxd12
ENSMUSG00000001827.11	0	NA	NA	NA	NA	NA	None	Folr1
ENSMUSG00000001829.16	961.449	-0.114415	0.0759134	-1.50718	0.131765	0.54627	None	Clpb
ENSMUSG00000001833.16	6097.44	-0.06573	0.0499433	-1.31609	0.188143	0.619386	None	2007-09-01
ENSMUSG00000001844.10	1023.32	-0.0309092	0.0749669	-0.412305	0.680116	0.915994	None	Zdhhc4
ENSMUSG00000001847.14	7647.75	-0.0429187	0.0469203	-0.914714	0.360342	0.773011	None	Rac1
ENSMUSG00000001855.15	5513.48	-0.0119847	0.0462455	-0.259153	0.795517	0.952163	None	Nup214
ENSMUSG00000001864.13	1.30278	-0.0220673	1.95095	-0.0113111	0.990975	NA	None	Aif1l
ENSMUSG00000001865.2	0.224553	0.729173	3.51258	0.207589	0.83555	NA	None	Cpa3
ENSMUSG00000001870.15	0.572353	2.17071	3.05452	0.710656	0.477298	NA	None	Ltbp1
ENSMUSG00000001891.16	921.251	-0.0136593	0.0800678	-0.170597	0.864541	0.969551	None	Ugp2
ENSMUSG00000001901.15	5.76309	-0.336686	0.85668	-0.393012	0.69431	NA	None	Kcnh6
ENSMUSG00000001909.15	2036.76	-0.0304669	0.059287	-0.513888	0.60733	0.891642	None	Trmt1
ENSMUSG00000001910.4	5614.94	-0.0481644	0.048517	-0.992732	0.32084	0.748803	None	Nacc1
ENSMUSG00000001924.15	13460.6	0.0827931	0.0446531	1.85414	0.063719	0.392502	None	Uba1
ENSMUSG00000001930.17	1.79349	-0.774438	1.68406	-0.459862	0.645615	NA	None	Vwf
ENSMUSG00000001942.7	698.547	-0.0845352	0.0922054	-0.916815	0.35924	0.772433	None	Siae
ENSMUSG00000001943.7	2.16344	-1.72735	1.43038	-1.20761	0.227196	NA	None	Vsig2
ENSMUSG00000001946.13	4.63249	0.703651	0.973718	0.722644	0.469899	NA	None	Esam
ENSMUSG00000001948.9	1.29832	3.02096	2.2287	1.35548	0.175264	NA	None	Spa17
ENSMUSG00000001962.8	593.255	0.0884525	0.0905099	0.977268	0.328436	0.754309	None	Fam50a
ENSMUSG00000001964.14	1318.95	0.0108275	0.0715189	0.151393	0.879666	0.973153	None	Emd
ENSMUSG00000001983.7	351.189	-0.0378037	0.115034	-0.328629	0.742436	0.934519	None	Taco1
ENSMUSG00000001985.9	0	NA	NA	NA	NA	NA	None	Grik3
ENSMUSG00000001986.16	1355.87	0.202883	0.0736146	2.75601	0.00585107	0.0972826	None	Gria3
ENSMUSG00000001988.8	0.238296	-0.228842	3.49435	-0.0654892	0.947784	NA	None	Npas1
ENSMUSG00000001995.8	731.663	-0.0389898	0.0845817	-0.460972	0.644819	0.907434	None	Sipa1l2
ENSMUSG00000001998.15	1623.43	0.0917116	0.0629283	1.4574	0.145007	0.564966	None	Ap4e1
ENSMUSG00000001999.15	255.676	-0.00907937	0.134766	-0.0673712	0.946286	0.988271	None	Blvra
ENSMUSG00000002006.12	227.318	-0.216606	0.155216	-1.39551	0.162861	0.591784	None	Pdzd4
ENSMUSG00000002007.5	0.397477	0.428494	3.48919	0.122806	0.902261	NA	None	Srpk3
ENSMUSG00000002010.17	2122.89	0.00598846	0.0563391	0.106293	0.91535	0.9819	None	Idh3g
ENSMUSG00000002012.13	50.1487	-0.24662	0.329637	-0.748156	0.454366	0.826035	None	Pnck
ENSMUSG00000002014.12	1606.54	0.0153518	0.061611	0.249174	0.803227	0.95306	None	Ssr4
ENSMUSG00000002015.5	2436.37	0.00450826	0.0664182	0.0678768	0.945884	0.988271	None	Bcap31
ENSMUSG00000002017.9	1061.95	0.0480245	0.0713224	0.673344	0.500728	0.846645	None	Fam98a
ENSMUSG00000002020.15	0.469292	1.49353	3.48697	0.428318	0.66842	NA	None	Ltbp2
ENSMUSG00000002028.12	18186.6	0.09952	0.0561915	1.77109	0.0765464	0.426055	None	Kmt2a
ENSMUSG00000002031.11	810.037	0.0676288	0.0851834	0.79392	0.427242	0.814222	None	Ift46
ENSMUSG00000002032.16	5.70466	-1.053	0.882608	-1.19305	0.232849	NA	None	Tmem25
ENSMUSG00000002033.13	9186.62	0.109296	0.0503747	2.16966	0.0300325	0.269705	None	Cd3g
ENSMUSG00000002043.17	478.396	0.0669246	0.100456	0.666208	0.505278	0.848811	None	Trappc6a
ENSMUSG00000002052.6	5507.16	-0.000552304	0.0514147	-0.0107422	0.991429	0.998367	None	Supt6
ENSMUSG00000002055.9	684.108	-0.13144	0.109309	-1.20246	0.229187	0.669376	None	Spag5
ENSMUSG00000002057.4	0.119005	0.455239	3.52964	0.128976	0.897377	NA	None	Foxn1
ENSMUSG00000002058.13	203.23	0.253179	0.158235	1.60002	0.109594	0.502473	None	Unc119
ENSMUSG00000002059.18	2.73555	2.0699	1.36907	1.5119	0.130559	NA	None	Rab34
ENSMUSG00000002064.10	720.42	-0.208588	0.0844664	-2.46947	0.0135312	0.170268	None	Sdf2
ENSMUSG00000002068.16	930.589	-0.0710187	0.0781458	-0.908797	0.363457	0.77479	None	Ccne1
ENSMUSG00000002076.11	3.61379	-0.469756	1.1169	-0.420587	0.674057	NA	None	Hsf2bp
ENSMUSG00000002100.15	0.112277	0.421254	3.52477	0.119512	0.904869	NA	None	Mybpc3
ENSMUSG00000002102.15	1805.51	-0.0286284	0.0616628	-0.464274	0.642451	0.907434	None	Psmc3
ENSMUSG00000002103.15	691.84	0.0165911	0.0896249	0.185117	0.853137	0.966323	None	Acp2
ENSMUSG00000002104.11	7.86463	-0.370143	0.768252	-0.481799	0.629948	NA	None	Rapsn
ENSMUSG00000002105.15	246.116	0.000671935	0.152373	0.0044098	0.996481	0.998655	None	Slc39a13
ENSMUSG00000002108.10	30.4166	-0.426317	0.405225	-1.05205	0.292777	NA	None	Nr1h3
ENSMUSG00000002109.14	1303.88	-0.0887927	0.0731347	-1.2141	0.22471	0.664149	None	Ddb2
ENSMUSG00000002111.8	1.50466	0.519199	1.76088	0.294852	0.768107	NA	None	Spi1
ENSMUSG00000002129.11	5252.7	0.00399338	0.0505769	0.0789566	0.937067	0.986021	None	Sf3a1
ENSMUSG00000002147.18	7575.34	-0.0687338	0.0452331	-1.51955	0.128625	0.53924	None	Stat6
ENSMUSG00000002190.13	0	NA	NA	NA	NA	NA	None	Clgn
ENSMUSG00000002204.9	1.10199	-3.61074	2.19978	-1.64141	0.100712	NA	None	Napsa
ENSMUSG00000002205.16	2171.86	-0.0578566	0.0559752	-1.03361	0.301318	0.734628	None	Vrk3
ENSMUSG00000002210.11	1822.35	-0.0154166	0.0663826	-0.232239	0.816353	0.956965	None	Smg9
ENSMUSG00000002221.11	2919.12	-0.0505763	0.0554646	-0.911866	0.361839	0.773835	None	Paxip1
ENSMUSG00000002222.14	9787.44	-0.0569816	0.0472041	-1.20713	0.227381	0.667118	None	Rmnd5a
ENSMUSG00000002227.15	3609.95	-0.0443678	0.0504469	-0.879496	0.379132	0.783724	None	Mov10
ENSMUSG00000002228.7	16.3029	-0.880165	0.509449	-1.72768	0.0840456	NA	None	Ppm1j
ENSMUSG00000002233.13	4.6494	-1.38607	1.03284	-1.342	0.179597	NA	None	Rhoc
ENSMUSG00000002240.12	0	NA	NA	NA	NA	NA	None	Prr27
ENSMUSG00000002249.17	22.0161	-0.709935	0.447566	-1.58621	0.112691	NA	None	Tead3
ENSMUSG00000002250.15	822.744	-0.0530926	0.085344	-0.622101	0.533876	0.863338	None	Ppard
ENSMUSG00000002257.7	4729.34	0.0303174	0.0494742	0.612793	0.540013	0.866227	None	Def6
ENSMUSG00000002265.16	0.112277	0.421254	3.52477	0.119512	0.904869	NA	None	Peg3
ENSMUSG00000002266.16	0.129863	-0.910002	3.52801	-0.257936	0.796456	NA	None	Zim1
ENSMUSG00000002274.12	568.573	0.0391645	0.0946402	0.413825	0.679002	0.915453	None	Metrn
ENSMUSG00000002279.18	1213.91	0.0531844	0.0834244	0.637516	0.523789	0.858839	None	Lmf1
ENSMUSG00000002280.10	554.737	0.0177553	0.0941837	0.188518	0.850471	0.966303	None	Narfl
ENSMUSG00000002289.15	138.958	-0.233625	0.200718	-1.16395	0.244444	0.685523	None	Angptl4
ENSMUSG00000002297.15	1204.33	-0.109814	0.0738915	-1.48615	0.137239	0.553966	None	Dbf4
ENSMUSG00000002308.15	210.741	0.173988	0.147148	1.1824	0.237047	0.676696	None	Cd320
ENSMUSG00000002319.15	1847.76	0.0187183	0.0591369	0.316524	0.751605	0.938728	None	Ipo4
ENSMUSG00000002320.15	1538.75	-0.0787718	0.0631174	-1.24802	0.212023	0.651306	None	Tm9sf1
ENSMUSG00000002324.7	50.5274	-0.6077	0.325446	-1.86729	0.0618615	0.38786	None	Rec8
ENSMUSG00000002325.14	4886.55	-0.0177824	0.0529984	-0.335527	0.737228	0.933111	None	Irf9
ENSMUSG00000002326.5	551.09	-0.0703707	0.10209	-0.689298	0.490636	0.841976	None	Gmpr2
ENSMUSG00000002329.6	1146.44	-0.104652	0.0766433	-1.36545	0.172113	0.602578	None	Mdp1
ENSMUSG00000002332.15	564.277	0.0816503	0.10121	0.806742	0.419815	0.8104	None	Dhrs1
ENSMUSG00000002341.8	0	NA	NA	NA	NA	NA	None	Ncan
ENSMUSG00000002342.17	1098.83	0.0249295	0.0752495	0.331292	0.740424	0.934078	None	Tmem161a
ENSMUSG00000002343.11	278.059	0.104047	0.139624	0.745198	0.456152	0.826876	None	Armc6
ENSMUSG00000002345.17	1138.74	0.150353	0.0724103	2.0764	0.0378567	0.306549	None	Borcs8
ENSMUSG00000002346.16	508.996	0.131218	0.0987879	1.32828	0.184086	0.613842	None	Slc25a42
ENSMUSG00000002365.9	335.93	-0.31102	0.119279	-2.60751	0.0091204	0.13046	None	Snx9
ENSMUSG00000002372.8	2921.04	-0.0281863	0.0521058	-0.540943	0.588547	0.88686	None	Ranbp3
ENSMUSG00000002379.6	781.315	0.0254628	0.08129	0.313235	0.754102	0.939908	None	Ndufa11
ENSMUSG00000002384.2	0.237008	1.0727	3.5153	0.305153	0.76025	NA	None	Bmp8b
ENSMUSG00000002393.14	137.662	0.222901	0.177619	1.25494	0.2095	0.649141	None	Nr2f6
ENSMUSG00000002395.14	1022.47	0.00180175	0.0729298	0.0247052	0.98029	0.995288	None	Use1
ENSMUSG00000002396.8	849.255	0.133047	0.0825071	1.61255	0.106843	0.496742	None	Ocel1
ENSMUSG00000002409.18	1452.22	0.0110387	0.0800347	0.137925	0.8903	0.974742	None	Dyrk1b
ENSMUSG00000002416.13	626.097	0.00134945	0.0967589	0.0139465	0.988873	0.997809	None	Ndufb2
ENSMUSG00000002428.12	2576.01	0.00708046	0.0555023	0.127571	0.898489	0.977729	None	Hltf
ENSMUSG00000002455.14	2116.78	-0.0605896	0.0564539	-1.07326	0.283155	0.716056	None	Prpf6
ENSMUSG00000002458.13	2731.41	-0.0998757	0.0576028	-1.73387	0.0829415	0.442059	None	Rgs19
ENSMUSG00000002459.17	0	NA	NA	NA	NA	NA	None	Rgs20
ENSMUSG00000002475.15	0.129863	-0.910002	3.52801	-0.257936	0.796456	NA	None	Abhd3
ENSMUSG00000002477.4	575.314	-0.0817517	0.0960435	-0.851194	0.394661	0.793268	None	Snrpd1
ENSMUSG00000002486.15	653.221	-0.0247539	0.0932455	-0.26547	0.790647	0.951198	None	Tchp
ENSMUSG00000002489.15	1715.89	-0.0198399	0.0626165	-0.316848	0.751359	0.938662	None	Tiam1
ENSMUSG00000002496.9	2711.34	-0.00858059	0.0530321	-0.1618	0.871463	0.971261	None	Tsc2
ENSMUSG00000002500.15	0.120644	-0.89788	3.52628	-0.254626	0.799012	NA	None	Rpl3l
ENSMUSG00000002504.14	3.17855	-0.698036	1.1876	-0.587771	0.556686	NA	None	Slc9a3r2
ENSMUSG00000002524.15	3761.16	-0.0491458	0.0515493	-0.953374	0.340401	0.761581	None	Puf60
ENSMUSG00000002546.16	1349.68	0.116431	0.07074	1.6459	0.0997841	0.480767	None	Golga2
ENSMUSG00000002550.16	1049.51	0.00436967	0.0725476	0.0602318	0.951971	0.989554	None	Uck1
ENSMUSG00000002565.16	2.26684	-0.88535	1.5421	-0.57412	0.565886	NA	None	Scin
ENSMUSG00000002578.15	1750.37	-0.16557	0.0619016	-2.67473	0.00747905	0.115843	None	Ikzf4
ENSMUSG00000002580.7	710.608	-0.0851671	0.0866612	-0.98276	0.325726	0.752107	None	Mien1
ENSMUSG00000002588.12	0.36088	-1.30133	3.4983	-0.371988	0.709902	NA	None	Pon1
ENSMUSG00000002602.16	279.249	-0.240045	0.133178	-1.80243	0.0714775	0.414008	None	Axl
ENSMUSG00000002603.15	6575.37	0.0314122	0.0444848	0.706133	0.480105	0.836844	None	Tgfb1
ENSMUSG00000002608.8	2897.2	0.000322437	0.0559288	0.00576513	0.9954	0.998618	None	Ccdc97
ENSMUSG00000002617.14	539.127	0.244849	0.0992776	2.4663	0.0136516	0.170381	None	Zfp40
ENSMUSG00000002625.9	1556.7	0.129012	0.0632662	2.0392	0.0414304	0.319412	None	Akap8l
ENSMUSG00000002633.4	0	NA	NA	NA	NA	NA	None	Shh
ENSMUSG00000002635.11	353.086	-0.0637417	0.119429	-0.53372	0.593535	0.887813	None	Pdcd2l
ENSMUSG00000002658.9	864.962	-0.160377	0.0817897	-1.96084	0.0498976	0.350171	None	Gtf2f1
ENSMUSG00000002660.7	446.611	-0.132768	0.102099	-1.30038	0.19347	0.62695	None	Clpp
ENSMUSG00000002661.14	94.7067	-0.142846	0.212378	-0.672605	0.501199	0.846933	None	Alkbh7
ENSMUSG00000002664.2	1.13062	-0.300206	2.04376	-0.146888	0.88322	NA	None	Pspn
ENSMUSG00000002668.7	6387.76	0.0773049	0.0530465	1.4573	0.145033	0.564966	None	Dennd1c
ENSMUSG00000002679.14	377.746	0.166925	0.112086	1.48926	0.136419	0.551968	None	Med6
ENSMUSG00000002688.7	0.118003	0.454767	3.52958	0.128845	0.897481	NA	None	Prkd1
ENSMUSG00000002699.13	10184.1	0.0392761	0.0443617	0.885359	0.375963	0.782181	None	Lcp2
ENSMUSG00000002718.14	3280.34	0.00245346	0.0514982	0.0476417	0.962002	0.99153	None	Cse1l
ENSMUSG00000002728.14	818.205	-0.103693	0.0831871	-1.2465	0.21258	0.652044	None	Naa20
ENSMUSG00000002731.6	121.052	0.00223584	0.19471	0.0114829	0.990838	0.998007	None	Prkra
ENSMUSG00000002732.14	53.2287	0.0702586	0.284288	0.247139	0.804801	0.953247	None	Fkbp7
ENSMUSG00000002733.8	1188.61	-0.0325947	0.073874	-0.44122	0.659054	0.909499	None	Plekha3
ENSMUSG00000002741.9	2634.16	-0.0952384	0.0552566	-1.72357	0.084786	0.446116	None	Ykt6
ENSMUSG00000002748.7	9608.91	0.0206801	0.0526207	0.393002	0.694318	0.919858	None	Baz1b
ENSMUSG00000002763.16	1464.13	0.00923667	0.0672101	0.13743	0.890691	0.974839	None	Pex6
ENSMUSG00000002767.13	376.445	-0.0204981	0.112112	-0.182836	0.854927	0.966491	None	Mrpl2
ENSMUSG00000002768.7	442.676	-0.00272094	0.107202	-0.0253814	0.979751	0.995288	None	Mea1
ENSMUSG00000002769.8	17.2157	0.0886274	0.509222	0.174045	0.86183	NA	None	Gnmt
ENSMUSG00000002771.11	20.4126	0.153805	0.450114	0.341702	0.732575	NA	None	Grin2d
ENSMUSG00000002778.13	1588.99	0.032143	0.0682505	0.470956	0.637672	0.906563	None	Kdelr1
ENSMUSG00000002781.18	218.758	-0.195474	0.14188	-1.37774	0.168283	0.599209	None	Tmem143
ENSMUSG00000002791.16	14.9456	0.0248322	0.53773	0.0461797	0.963167	NA	None	Pdxk-ps
ENSMUSG00000002797.9	501.276	-0.187209	0.105671	-1.77162	0.0764577	0.426055	None	Ggct
ENSMUSG00000002799.5	107.213	0.0574197	0.207515	0.276701	0.78201	0.947553	None	Jag2
ENSMUSG00000002803.13	535.747	0.00641775	0.0973321	0.0659366	0.947428	0.988563	None	Btbd6
ENSMUSG00000002804.3	269.59	-0.0221332	0.131126	-0.168794	0.865959	0.969688	None	Nudt14
ENSMUSG00000002808.6	0.435138	-1.82868	3.50187	-0.5222	0.601531	NA	None	Epdr1
ENSMUSG00000002812.4	4529.3	0.0183144	0.0488954	0.374563	0.707986	0.924382	None	Flii
ENSMUSG00000002814.15	1210.26	0.0285371	0.0740689	0.385279	0.700031	0.922256	None	Top3a
ENSMUSG00000002820.5	1218.63	-0.0940412	0.0693846	-1.35536	0.175303	0.605539	None	Atg4d
ENSMUSG00000002825.6	604.581	0.0568641	0.0987714	0.575714	0.564808	0.878251	None	Qtrt1
ENSMUSG00000002831.13	0.247866	-0.275947	3.52838	-0.0782078	0.937663	NA	None	Plin4
ENSMUSG00000002833.10	1694.61	-0.0747174	0.0693337	-1.07765	0.28119	0.714018	None	Hdgfrp2
ENSMUSG00000002835.8	1218.67	-0.095753	0.0822048	-1.16481	0.244096	0.685029	None	Chaf1a
ENSMUSG00000002844.8	1622.95	0.0414951	0.0634864	0.653606	0.513366	0.855016	None	Adprh
ENSMUSG00000002845.14	784.304	0.06338	0.0804	0.788308	0.430517	0.816131	None	Tmem39a
ENSMUSG00000002846.9	621.283	0.0727252	0.0920559	0.790011	0.429522	0.815608	None	Timmdc1
ENSMUSG00000002847.6	0.35894	-0.884189	3.48747	-0.253533	0.799856	NA	None	Pla1a
ENSMUSG00000002871.14	1386.39	0.0071963	0.0652869	0.110226	0.91223	0.981197	None	Tpra1
ENSMUSG00000002881.14	2959.29	-0.0658617	0.0512365	-1.28544	0.198637	0.634704	None	Nab1
ENSMUSG00000002897.5	9563.91	-0.0232063	0.0425411	-0.545504	0.585407	0.886159	None	Il17ra
ENSMUSG00000002900.15	0.954042	-2.51589	2.71502	-0.926658	0.354104	NA	None	Lamb1
ENSMUSG00000002908.15	4.75621	0.835442	0.982211	0.850574	0.395006	NA	None	Kcnn1
ENSMUSG00000002910.10	235.034	-0.150319	0.140474	-1.07008	0.284583	0.718175	None	Arrdc2
ENSMUSG00000002930.6	0	NA	NA	NA	NA	NA	None	Ppp1r17
ENSMUSG00000002944.15	0.372003	-0.340122	3.49307	-0.0973705	0.922432	NA	None	Cd36
ENSMUSG00000002948.19	2855.23	0.0460323	0.0608436	0.756568	0.449308	0.82486	None	Map2k7
ENSMUSG00000002949.15	1248.59	-0.0510875	0.0681691	-0.749423	0.453602	0.825669	None	Timm44
ENSMUSG00000002957.11	3230.16	-0.0374015	0.0524939	-0.712492	0.47616	0.835624	None	Ap2a2
ENSMUSG00000002963.17	1575.18	-0.125452	0.0682371	-1.83848	0.0659922	0.398326	None	Pnkp
ENSMUSG00000002968.8	2309.21	-0.00593265	0.0565251	-0.104956	0.916411	0.9819	None	Med25
ENSMUSG00000002980.14	19.8691	-0.58809	0.468443	-1.25541	0.209329	NA	None	Bcam
ENSMUSG00000002981.10	3755.23	0.041683	0.0493162	0.845219	0.397989	0.795312	None	Clptm1
ENSMUSG00000002983.17	1813.22	0.0226956	0.0640952	0.354092	0.72327	0.928058	None	Relb
ENSMUSG00000002984.17	2011.62	-0.0500299	0.0641166	-0.780295	0.435217	0.817197	None	Tomm40
ENSMUSG00000002985.16	110.694	0.101114	0.215298	0.469645	0.638609	0.906853	None	Apoe
ENSMUSG00000002992.17	0	NA	NA	NA	NA	NA	None	Apoc2
ENSMUSG00000002996.17	2806.09	0.0080236	0.0658024	0.121935	0.902951	0.979227	None	Hbp1
ENSMUSG00000002997.15	184.137	-0.349128	0.174608	-1.9995	0.0455546	0.336698	None	Prkar2b
ENSMUSG00000003031.14	4532.71	0.058226	0.0518257	1.1235	0.261227	0.700203	None	Cdkn1b
ENSMUSG00000003032.8	12.972	1.16215	0.652773	1.78033	0.0750215	NA	None	Klf4
ENSMUSG00000003033.14	3037.85	-0.121444	0.0557487	-2.17843	0.0293743	0.266198	None	Ap1m1
ENSMUSG00000003037.16	5852.72	-0.0591636	0.0467534	-1.26544	0.205714	0.644928	None	Rab8a
ENSMUSG00000003039.8	1699.96	-0.0359607	0.0621502	-0.578609	0.562853	0.877132	None	Fam32a
ENSMUSG00000003051.13	0.240587	-1.21091	3.51339	-0.344655	0.730354	NA	None	Elf3
ENSMUSG00000003053.17	0	NA	NA	NA	NA	NA	None	Cyp2c29
ENSMUSG00000003062.12	555.699	0.283767	0.107561	2.63821	0.00833458	0.123451	None	Stard3nl
ENSMUSG00000003068.15	2780.21	-0.111156	0.0541821	-2.05152	0.040216	0.315184	None	Stk11
ENSMUSG00000003070.6	8.51365	0.845023	0.767207	1.10143	0.270711	NA	None	Efna2
ENSMUSG00000003072.15	3828.14	-0.00949967	0.0503715	-0.188592	0.850413	0.966303	None	Atp5d
ENSMUSG00000003099.11	2247.99	-0.0445647	0.059188	-0.752936	0.451489	0.825345	None	Ppp5c
ENSMUSG00000003119.14	7056.27	0.000738159	0.0456448	0.0161718	0.987097	0.997178	None	Cdk12
ENSMUSG00000003123.15	414.88	-0.0838446	0.108331	-0.773967	0.43895	0.819201	None	Lipe
ENSMUSG00000003131.6	3149.19	0.0112114	0.0542428	0.20669	0.836252	0.963739	None	Pafah1b2
ENSMUSG00000003134.10	16.2744	-0.369804	0.516385	-0.716139	0.473905	NA	None	Tbc1d8
ENSMUSG00000003135.15	1621.74	-0.0559687	0.0632327	-0.885122	0.376091	0.782185	None	Cnot11
ENSMUSG00000003153.10	2313.62	0.0388176	0.05796	0.66973	0.50303	0.847537	None	Slc2a3
ENSMUSG00000003154.15	2582.37	-0.0103741	0.0534136	-0.194222	0.846002	0.965667	None	Foxj2
ENSMUSG00000003161.15	3374.78	-0.0845927	0.0596332	-1.41855	0.15603	0.584422	None	Sri
ENSMUSG00000003166.19	2608.19	-0.0462385	0.0597698	-0.77361	0.439161	0.819201	None	Dgcr2
ENSMUSG00000003184.15	2238.18	-0.0628994	0.0563101	-1.11702	0.263987	0.701914	None	Irf3
ENSMUSG00000003190.12	910.545	-0.0843577	0.0767679	-1.09887	0.271826	0.708461	None	Bcl2l12
ENSMUSG00000003198.9	417.168	0.0228475	0.114746	0.199113	0.842174	0.965657	None	Zfp959
ENSMUSG00000003199.16	1963.53	-0.0155628	0.0581328	-0.267711	0.788922	0.950942	None	Mpnd
ENSMUSG00000003200.9	3262.88	-0.065141	0.0579195	-1.12468	0.260725	0.700203	None	Sh3gl1
ENSMUSG00000003206.6	0.767838	0.259199	2.54828	0.101715	0.918983	NA	None	Ebi3
ENSMUSG00000003208.8	407.404	0.0454598	0.106628	0.426339	0.669861	0.913072	None	Ccdc94
ENSMUSG00000003226.6	10806.7	0.00947157	0.0441069	0.214741	0.829969	0.961527	None	Ranbp2
ENSMUSG00000003227.4	0	NA	NA	NA	NA	NA	None	Edar
ENSMUSG00000003228.8	141.317	0.0226424	0.183317	0.123515	0.901699	0.978651	None	Grk5
ENSMUSG00000003233.11	1499.68	0.0900927	0.0721822	1.24813	0.211984	0.651306	None	Dvl3
ENSMUSG00000003234.15	1726.89	0.0656248	0.0610154	1.07555	0.282131	0.714994	None	Abcf3
ENSMUSG00000003235.12	1871.87	-0.0650643	0.063641	-1.02236	0.306609	0.738929	None	Eif2b5
ENSMUSG00000003269.15	1387.26	0.00342298	0.0686413	0.0498677	0.960228	0.99153	None	Cyth2
ENSMUSG00000003271.16	23.7928	0.421406	0.441416	0.95467	0.339745	NA	None	Sult2b1
ENSMUSG00000003273.13	2.35991	2.80565	1.53461	1.82825	0.0675122	NA	None	Car11
ENSMUSG00000003279.16	0	NA	NA	NA	NA	NA	None	Dlgap1
ENSMUSG00000003282.9	85.7156	0.027582	0.229287	0.120295	0.90425	0.9797	None	Plag1
ENSMUSG00000003283.13	2.75728	0.631079	1.3225	0.477186	0.63323	NA	None	Hck
ENSMUSG00000003299.9	1030.9	-0.0307297	0.0772884	-0.397598	0.690926	0.918567	None	Mrpl4
ENSMUSG00000003308.14	2461.02	0.0279195	0.0547798	0.509667	0.610285	0.893727	None	Keap1
ENSMUSG00000003309.13	87.8095	-0.370891	0.238078	-1.55785	0.119268	0.522191	None	Ap1m2
ENSMUSG00000003316.14	5617.92	0.041152	0.0471698	0.872422	0.382978	0.787276	None	Glg1
ENSMUSG00000003341.8	3.03834	0.29126	1.17968	0.246899	0.804987	NA	None	Atp8b3
ENSMUSG00000003344.14	1240.64	-0.140164	0.0697937	-2.00826	0.0446159	0.332227	None	Btbd2
ENSMUSG00000003345.15	5064.3	-0.0363249	0.0509587	-0.71283	0.475951	0.835623	None	Csnk1g2
ENSMUSG00000003346.14	1929.61	-0.180688	0.0608358	-2.97009	0.00297709	0.0618405	None	Abhd17a
ENSMUSG00000003348.9	8128.49	-0.0164801	0.0472104	-0.349077	0.727031	0.929433	None	Mob3a
ENSMUSG00000003352.13	57.9532	0.0659713	0.28244	0.233576	0.815314	0.956525	None	Cacnb3
ENSMUSG00000003354.5	0.224553	0.729173	3.51258	0.207589	0.83555	NA	None	Ccdc65
ENSMUSG00000003355.6	12.4971	-0.442126	0.596528	-0.741166	0.458593	NA	None	Fkbp11
ENSMUSG00000003360.14	2333.94	0.0173738	0.0560812	0.309797	0.756715	0.941088	None	Ddx23
ENSMUSG00000003363.15	8124.88	0.0382193	0.0509291	0.750442	0.452989	0.825611	None	Pld3
ENSMUSG00000003378.9	229.609	-0.151811	0.137848	-1.10129	0.270769	0.708189	None	Grik5
ENSMUSG00000003379.7	7.24122	-0.0281793	0.831912	-0.0338729	0.972978	NA	None	Cd79a
ENSMUSG00000003380.11	1479.66	0.026244	0.067805	0.387052	0.698718	0.921542	None	Rabac1
ENSMUSG00000003382.18	5210	0.0499121	0.0454663	1.09778	0.272299	0.708461	None	Etv3
ENSMUSG00000003402.13	3152.13	-0.156386	0.0532471	-2.93698	0.00331426	0.0661965	None	Prkcsh
ENSMUSG00000003410.7	2.44336	-0.927796	1.35839	-0.683009	0.494601	NA	None	Elavl3
ENSMUSG00000003411.10	1.33655	-2.15234	2.05748	-1.0461	0.295514	NA	None	Rab3b
ENSMUSG00000003418.11	71.3795	0.0438886	0.252585	0.173758	0.862056	0.968444	None	St8sia6
ENSMUSG00000003420.7	166.64	-0.500967	0.167335	-2.99379	0.00275533	0.0586626	None	Fcgrt
ENSMUSG00000003421.12	1223.13	-0.0927061	0.0690157	-1.34326	0.179188	0.60972	None	Nosip
ENSMUSG00000003423.14	625.186	-0.0104747	0.0931173	-0.112489	0.910436	0.98113	None	Pih1d1
ENSMUSG00000003429.10	15161.5	0.129152	0.0565048	2.28568	0.0222732	0.229535	None	Rps11
ENSMUSG00000003435.9	5848.63	-0.0511423	0.0509467	-1.00384	0.315456	0.745637	None	Supt5
ENSMUSG00000003436.11	2.28996	1.01277	1.43164	0.70742	0.479306	NA	None	Dll3
ENSMUSG00000003437.14	1415.16	-0.0415803	0.0723499	-0.574711	0.565487	0.878251	None	Paf1
ENSMUSG00000003438.17	944.301	-0.0240333	0.0800377	-0.300275	0.763968	0.943535	None	Timm50
ENSMUSG00000003444.8	256.385	0.0368211	0.135999	0.270744	0.786588	0.949612	None	Med29
ENSMUSG00000003452.15	8.18122	0.463976	0.757139	0.612801	0.540008	NA	None	Bicd1
ENSMUSG00000003458.12	2871.65	0.0425876	0.0553689	0.76916	0.441798	0.820753	None	Ncstn
ENSMUSG00000003464.13	1455.54	-0.0225501	0.0670278	-0.336429	0.736547	0.932908	None	Pex19
ENSMUSG00000003469.9	0.473858	-1.24444	3.33754	-0.37286	0.709252	NA	None	Phyhip
ENSMUSG00000003476.15	0	NA	NA	NA	NA	NA	None	Crhr2
ENSMUSG00000003477.5	0.37045	-1.79972	3.49832	-0.514452	0.606936	NA	None	Inmt
ENSMUSG00000003484.4	0	NA	NA	NA	NA	NA	None	Cyp4f18
ENSMUSG00000003500.13	5252.51	-0.0105719	0.0505864	-0.208987	0.834458	0.962622	None	Impdh1
ENSMUSG00000003505.15	0	NA	NA	NA	NA	NA	None	Psg18
ENSMUSG00000003518.13	0.932391	0.712174	2.52068	0.282532	0.777535	NA	None	Dusp3
ENSMUSG00000003526.11	26.6363	-0.519303	0.408031	-1.2727	0.203123	NA	None	Prodh
ENSMUSG00000003527.8	1034.45	-0.0364389	0.0738341	-0.493525	0.621642	0.899224	None	Dgcr14
ENSMUSG00000003528.14	434.039	0.204351	0.10985	1.86028	0.0628465	0.391252	None	Slc25a1
ENSMUSG00000003531.14	126.523	-0.0404606	0.200922	-0.201375	0.840405	0.965657	None	Dgcr6
ENSMUSG00000003534.17	26.3307	-0.504628	0.404463	-1.24765	0.212159	NA	None	Ddr1
ENSMUSG00000003541.6	10.7694	-0.442202	0.649421	-0.680917	0.495924	NA	None	Ier3
ENSMUSG00000003545.3	54.3573	0.55733	0.288846	1.92951	0.0536681	0.363497	None	Fosb
ENSMUSG00000003546.9	334.796	0.175311	0.118258	1.48245	0.138221	0.555497	None	Klc4
ENSMUSG00000003549.9	510.622	0.00127214	0.102954	0.0123564	0.990141	0.997827	None	Ercc1
ENSMUSG00000003555.7	0.241288	-1.21031	3.51336	-0.344488	0.730479	NA	None	Cyp17a1
ENSMUSG00000003559.7	317.264	-0.278561	0.121657	-2.28972	0.0220375	0.227893	None	As3mt
ENSMUSG00000003573.15	222.998	-0.0370987	0.141439	-0.262294	0.793095	0.95186	None	Homer3
ENSMUSG00000003575.13	2085.26	0.0781423	0.0574207	1.36087	0.173554	0.605048	None	Crtc1
ENSMUSG00000003581.14	513.013	-0.0788773	0.12023	-0.656055	0.511789	0.853386	None	Rnf215
ENSMUSG00000003585.13	7.74124	-0.192513	0.76197	-0.252652	0.800537	NA	None	Sec14l2
ENSMUSG00000003604.14	468.27	-0.0987096	0.101374	-0.973717	0.330197	0.755867	None	Aven
ENSMUSG00000003617.16	0.537343	-1.98954	3.43713	-0.578838	0.562698	NA	None	Cp
ENSMUSG00000003623.4	2492.73	0.0122924	0.055901	0.219896	0.825952	0.960496	None	Crot
ENSMUSG00000003644.17	7406.93	-0.0660476	0.0446823	-1.47816	0.139365	0.55786	None	Rps6ka1
ENSMUSG00000003657.8	0	NA	NA	NA	NA	NA	None	Calb2
ENSMUSG00000003660.10	9839.21	-0.0177297	0.0412293	-0.430027	0.667176	0.911861	None	Snrnp200
ENSMUSG00000003662.10	1081.4	-0.115909	0.0807301	-1.43576	0.15107	0.575288	None	Ciao1
ENSMUSG00000003665.6	0	NA	NA	NA	NA	NA	None	Has1
ENSMUSG00000003680.15	1191.8	0.0242947	0.0744468	0.326336	0.74417	0.935224	None	Taf6l
ENSMUSG00000003721.14	679.759	0.0726304	0.0905938	0.801715	0.422718	0.812902	None	Insig2
ENSMUSG00000003731.13	2962.03	0.045271	0.0529375	0.85518	0.392452	0.791719	None	Kpna6
ENSMUSG00000003746.15	6264	-0.0804091	0.0480072	-1.67494	0.0939462	0.466955	None	Man1a
ENSMUSG00000003752.9	412.275	-0.0254584	0.112222	-0.226858	0.820534	0.958567	None	Itpkc
ENSMUSG00000003762.13	508.101	0.0338122	0.106594	0.317206	0.751087	0.938584	None	Adck4
ENSMUSG00000003778.14	3359.45	0.0981246	0.0532475	1.8428	0.0653578	0.396663	None	Brd8
ENSMUSG00000003779.15	806.809	-0.240518	0.0980835	-2.45217	0.0141996	0.175026	None	Kif20a
ENSMUSG00000003808.18	1853.85	-0.0366864	0.0600441	-0.610991	0.541205	0.866428	None	Farsa
ENSMUSG00000003809.14	402.284	-0.00538711	0.115326	-0.046712	0.962743	0.99153	None	Gcdh
ENSMUSG00000003810.12	1589.61	-0.0172947	0.0691318	-0.25017	0.802456	0.952942	None	Mast2
ENSMUSG00000003812.13	139.93	0.468061	0.185565	2.52236	0.0116571	0.154623	None	Dnase2a
ENSMUSG00000003813.15	2342.05	0.000264204	0.0575534	0.00459058	0.996337	0.998655	None	Rad23a
ENSMUSG00000003814.8	10506.8	-0.0921858	0.0530443	-1.7379	0.082228	0.440475	None	Calr
ENSMUSG00000003824.12	91.8105	0.0555135	0.22032	0.251968	0.801066	0.952942	None	Syce2
ENSMUSG00000003848.14	1176.44	0.0403862	0.068737	0.587547	0.556837	0.874375	None	Nob1
ENSMUSG00000003849.8	11.3452	-0.752231	0.619985	-1.2133	0.225013	NA	None	Nqo1
ENSMUSG00000003863.17	0.583208	0.968062	3.02736	0.319771	0.749142	NA	None	Ppfia3
ENSMUSG00000003865.15	490.249	-0.0194177	0.108537	-0.178903	0.858014	0.967298	None	Gys1
ENSMUSG00000003868.13	1496.78	-0.100608	0.0646922	-1.55519	0.119902	0.523137	None	Ruvbl2
ENSMUSG00000003872.8	5.01474	-0.222109	0.911085	-0.243785	0.807397	NA	None	Lin7b
ENSMUSG00000003873.10	1118.79	0.111934	0.0764091	1.46493	0.142941	0.562438	None	Bax
ENSMUSG00000003882.4	5324.88	-0.115334	0.0584998	-1.97152	0.0486644	0.346393	None	Il7r
ENSMUSG00000003923.14	1673.87	-0.0235317	0.0608638	-0.386628	0.699031	0.921854	None	Tfam
ENSMUSG00000003929.10	933.189	0.0543708	0.0784047	0.693464	0.488019	0.840343	None	Zfp81
ENSMUSG00000003934.5	62.2361	0.269935	0.261809	1.03104	0.302523	0.735911	None	Efnb3
ENSMUSG00000003948.16	1610.95	-0.121821	0.0618218	-1.97051	0.0487795	0.346593	None	Mmd
ENSMUSG00000003949.16	3.47381	-0.455001	1.22169	-0.372434	0.709569	NA	None	Hlf
ENSMUSG00000003955.7	491.371	-0.0959879	0.100012	-0.959765	0.337173	0.760997	None	Fam162a
ENSMUSG00000003970.8	23319.4	0.0366705	0.0470928	0.778686	0.436165	0.817698	None	Rpl8
ENSMUSG00000003974.6	0	NA	NA	NA	NA	NA	None	Grm3
ENSMUSG00000003992.14	1687.66	0.0551618	0.0661807	0.833503	0.404561	0.800919	None	Ssbp2
ENSMUSG00000004018.9	417.102	-0.182201	0.112309	-1.62232	0.104734	0.493468	None	Fancl
ENSMUSG00000004031.13	0	NA	NA	NA	NA	NA	None	Brinp2
ENSMUSG00000004032.10	0	NA	NA	NA	NA	NA	None	Gstm5
ENSMUSG00000004035.12	10.8062	-0.091004	0.649981	-0.14001	0.888652	NA	None	Gstm7
ENSMUSG00000004038.9	0	NA	NA	NA	NA	NA	None	Gstm3
ENSMUSG00000004040.16	6714.58	0.0958228	0.0489567	1.9573	0.0503126	0.352041	None	Stat3
ENSMUSG00000004044.9	1.05427	0.313369	2.27179	0.13794	0.890288	NA	None	Ptrf
ENSMUSG00000004054.8	3070.41	-0.109395	0.0535655	-2.04227	0.0411249	0.318395	None	Map3k11
ENSMUSG00000004056.15	6118.78	-0.0719349	0.0458084	-1.57034	0.116335	0.516836	None	Akt2
ENSMUSG00000004069.16	1120.76	0.0248376	0.0813077	0.305477	0.760003	0.941621	None	Dnaja3
ENSMUSG00000004070.15	1331.34	-0.0983699	0.0747363	-1.31623	0.188098	0.619386	None	Hmox2
ENSMUSG00000004071.12	1861.42	0.0778392	0.0601799	1.29344	0.195859	0.629599	None	Cdip1
ENSMUSG00000004085.14	3.38729	0.96366	1.28295	0.751126	0.452577	NA	None	Zak
ENSMUSG00000004096.8	618.461	-0.0381528	0.0930089	-0.410206	0.681655	0.916346	None	Cwc15
ENSMUSG00000004098.7	0	NA	NA	NA	NA	NA	None	Col5a3
ENSMUSG00000004099.15	10210.8	-0.0931427	0.0462925	-2.01205	0.0442151	0.3311	None	Dnmt1
ENSMUSG00000004100.11	1360.05	-0.12328	0.0659709	-1.86871	0.0616633	0.387624	None	Ppan
ENSMUSG00000004105.8	273.528	0.17428	0.130218	1.33836	0.180778	0.610118	None	Angptl2
ENSMUSG00000004110.14	1.77291	0.504678	1.54461	0.326736	0.743868	NA	None	Cacna1e
ENSMUSG00000004113.18	3.68739	-0.433566	1.2105	-0.35817	0.720216	NA	None	Cacna1b
ENSMUSG00000004127.12	479.223	-0.0546354	0.103676	-0.526984	0.598205	0.889962	None	Trmt10a
ENSMUSG00000004151.16	16.994	-0.302427	0.516785	-0.585208	0.558408	NA	None	Etv1
ENSMUSG00000004187.10	378.785	0.0515207	0.113261	0.454883	0.649193	0.907639	None	Kifc2
ENSMUSG00000004207.14	11312.7	-0.0491662	0.0446298	-1.10164	0.270616	0.708189	None	Psap
ENSMUSG00000004221.16	2191.22	-0.0249538	0.0587328	-0.424871	0.670931	0.913193	None	Ikbkg
ENSMUSG00000004231.15	0	NA	NA	NA	NA	NA	None	Pax2
ENSMUSG00000004233.14	381.251	0.0646879	0.112601	0.574489	0.565637	0.878251	None	Wars2
ENSMUSG00000004263.15	294.636	0.235012	0.127323	1.8458	0.0649212	0.395983	None	Atn1
ENSMUSG00000004264.17	3173.1	-0.0233975	0.0524508	-0.446085	0.655536	0.908948	None	Phb2
ENSMUSG00000004266.15	8664.9	-0.0158608	0.0459563	-0.345127	0.729999	0.930336	None	Ptpn6
ENSMUSG00000004268.11	2658.15	0.0498407	0.056067	0.888949	0.37403	0.780846	None	Emg1
ENSMUSG00000004270.13	1640.43	-0.0278787	0.0662591	-0.420753	0.673936	0.913644	None	Lpcat3
ENSMUSG00000004285.12	1534.7	-0.00434762	0.07226	-0.0601664	0.952023	0.989554	None	Atp6v1f
ENSMUSG00000004296.14	0.353214	-0.886851	3.51406	-0.252372	0.800754	NA	None	Il12b
ENSMUSG00000004317.14	433.091	-0.0347185	0.104626	-0.331835	0.740014	0.934059	None	Clcn5
ENSMUSG00000004319.15	3778.95	0.117089	0.0496606	2.35778	0.0183845	0.205484	None	Clcn3
ENSMUSG00000004328.15	405.586	-0.360861	0.11738	-3.07431	0.00210993	0.050002	None	Hif3a
ENSMUSG00000004341.7	0	NA	NA	NA	NA	NA	None	Gpx6
ENSMUSG00000004344.11	0	NA	NA	NA	NA	NA	None	Gpx5
ENSMUSG00000004347.16	2.10379	2.09129	1.56743	1.33422	0.182132	NA	None	Pde1c
ENSMUSG00000004356.7	3541.8	0.0160042	0.0505034	0.316892	0.751325	0.938662	None	Utp20
ENSMUSG00000004359.16	0.760504	0.848205	2.40776	0.35228	0.724629	NA	None	Spic
ENSMUSG00000004360.8	0	NA	NA	NA	NA	NA	None	9330159F19Rik
ENSMUSG00000004364.14	5504.28	0.0221826	0.0453444	0.489204	0.624698	0.901088	None	Cul3
ENSMUSG00000004366.3	0	NA	NA	NA	NA	NA	None	Sst
ENSMUSG00000004371.14	1.14352	-1.52097	1.95408	-0.778355	0.43636	NA	None	Il11
ENSMUSG00000004383.17	130.158	-0.0109007	0.180861	-0.0602714	0.95194	0.989554	None	Large
ENSMUSG00000004393.10	1425.79	-0.0860826	0.0661279	-1.30176	0.192999	0.626093	None	Ddx56
ENSMUSG00000004394.12	754.822	-0.0711288	0.0874054	-0.813781	0.41577	0.809036	None	Tmed4
ENSMUSG00000004415.15	0.120644	-0.89788	3.52628	-0.254626	0.799012	NA	None	Col26a1
ENSMUSG00000004446.12	549.29	-0.0418324	0.0998508	-0.418949	0.675253	0.913785	None	Bid
ENSMUSG00000004451.14	486.311	-0.286341	0.0994199	-2.88012	0.0039752	0.0750075	None	Ralb
ENSMUSG00000004455.16	4569.18	-0.0243353	0.0526525	-0.462188	0.643947	0.907434	None	Ppp1cc
ENSMUSG00000004460.16	1288.83	-0.0558694	0.0670111	-0.833733	0.404431	0.800919	None	Dnajb11
ENSMUSG00000004462.6	480.345	0.0167394	0.102753	0.162909	0.87059	0.971261	None	Tbccd1
ENSMUSG00000004473.10	28.8096	0.247019	0.379178	0.651459	0.514751	NA	None	Clec11a
ENSMUSG00000004500.8	830.665	-0.0339883	0.0822524	-0.413219	0.679446	0.915588	None	Zfp324
ENSMUSG00000004508.6	4.39808	-0.717911	0.962364	-0.745987	0.455675	NA	None	Gab2
ENSMUSG00000004530.12	4686.79	-0.0824657	0.046241	-1.78339	0.0745228	0.42265	None	Coro1c
ENSMUSG00000004535.12	4611.64	-0.00306749	0.0477105	-0.0642938	0.948736	0.988786	None	Tax1bp1
ENSMUSG00000004540.7	0.259727	-1.20262	3.51145	-0.342485	0.731986	NA	None	Psg17
ENSMUSG00000004542.15	0	NA	NA	NA	NA	NA	None	Psg19
ENSMUSG00000004552.16	2224.19	-0.539309	0.459179	-1.17451	0.240192	0.680682	None	Ctse
ENSMUSG00000004558.14	491.763	0.0104307	0.0986655	0.105717	0.915807	0.9819	None	Ndrg2
ENSMUSG00000004561.14	1037.31	-0.0136931	0.0742282	-0.184473	0.853642	0.966491	None	Mettl17
ENSMUSG00000004562.16	22.7884	0.390687	0.436179	0.895704	0.370411	NA	None	Arhgef40
ENSMUSG00000004565.15	1445.12	0.076084	0.0714517	1.06483	0.286952	0.719278	None	Pnpla6
ENSMUSG00000004567.16	1872.78	-0.0290586	0.0632816	-0.459195	0.646094	0.907434	None	Mcoln1
ENSMUSG00000004568.12	10779.1	-0.0306655	0.101014	-0.303576	0.761451	0.942365	None	Arhgef18
ENSMUSG00000004591.16	3846.04	0.0973991	0.0503691	1.93371	0.053149	0.361594	None	Pkn2
ENSMUSG00000004609.11	0.109789	0.442271	3.52787	0.125365	0.900235	NA	None	Cd33
ENSMUSG00000004610.4	35.9739	0.410139	0.344126	1.19183	0.233329	NA	None	Etfb
ENSMUSG00000004613.7	0	NA	NA	NA	NA	NA	None	Lim2
ENSMUSG00000004626.14	3485.65	0.0436892	0.0500369	0.873139	0.382588	0.787276	None	Stxbp2
ENSMUSG00000004630.18	0	NA	NA	NA	NA	NA	None	Pcp2
ENSMUSG00000004631.15	4.52192	0.39295	1.11947	0.351013	0.725579	NA	None	Sgce
ENSMUSG00000004633.17	236.383	0.421861	0.140729	2.99769	0.00272035	0.0581856	None	Chn2
ENSMUSG00000004637.15	584.529	0.289683	0.0946527	3.06048	0.00220983	0.0516143	None	Wwox
ENSMUSG00000004642.13	2595.48	-0.0629425	0.0616488	-1.02099	0.307261	0.739827	None	Slbp
ENSMUSG00000004651.6	0	NA	NA	NA	NA	NA	None	Tyr
ENSMUSG00000004654.6	0	NA	NA	NA	NA	NA	None	Ghrhr
ENSMUSG00000004655.5	0	NA	NA	NA	NA	NA	None	Aqp1
ENSMUSG00000004661.15	2260.41	-0.0738371	0.0646251	-1.14254	0.253228	0.69291	None	Arid3b
ENSMUSG00000004665.10	19006.7	-0.0833307	0.0445979	-1.86849	0.061694	0.387624	None	Cnn2
ENSMUSG00000004667.18	1006.87	0.00657503	0.0767811	0.0856335	0.931758	0.985015	None	Polr2e
ENSMUSG00000004668.14	0	NA	NA	NA	NA	NA	None	Abca13
ENSMUSG00000004677.15	8682.98	-0.0397743	0.0451082	-0.881752	0.377911	0.783233	None	Myo9b
ENSMUSG00000004698.9	70.3621	0.581233	0.251936	2.30706	0.0210513	0.222905	None	Hdac9
ENSMUSG00000004707.14	4136.45	-0.0594776	0.0596608	-0.99693	0.318798	0.747646	None	Ly9
ENSMUSG00000004709.14	12.2464	0.11775	0.66067	0.178227	0.858544	NA	None	Cd244
ENSMUSG00000004730.14	2.63484	0.441069	1.23019	0.358538	0.71994	NA	None	Adgre1
ENSMUSG00000004748.5	25.3347	0.204956	0.424907	0.482354	0.629555	NA	None	Mtfp1
ENSMUSG00000004768.14	226.293	0.0299392	0.159396	0.187829	0.851011	0.966303	None	Rab23
ENSMUSG00000004771.12	1112.28	-0.00363762	0.0787417	-0.0461969	0.963153	0.991531	None	Rab11a
ENSMUSG00000004788.11	1146.01	-0.0269834	0.0705303	-0.38258	0.702032	0.92307	None	Eif2b2
ENSMUSG00000004789.9	3611.06	0.019432	0.0529037	0.36731	0.713388	0.926317	None	Dlst
ENSMUSG00000004791.6	0.175411	-0.934151	3.53124	-0.264539	0.791364	NA	None	Pgf
ENSMUSG00000004798.14	1920.28	-0.0590258	0.0604871	-0.975841	0.329143	0.755145	None	Ulk2
ENSMUSG00000004814.10	0	NA	NA	NA	NA	NA	None	Ccl24
ENSMUSG00000004815.12	1405.13	0.0226043	0.0666509	0.339145	0.7345	0.931972	None	Dgkq
ENSMUSG00000004821.1	0	NA	NA	NA	NA	NA	None	Tmed11
ENSMUSG00000004837.2	3441.21	0.00166452	0.0564193	0.0295026	0.976464	0.994448	None	Grap
ENSMUSG00000004842.18	0	NA	NA	NA	NA	NA	None	Pou1f1
ENSMUSG00000004843.6	692.154	-0.0493013	0.0907564	-0.543227	0.586973	0.88686	None	Chmp2b
ENSMUSG00000004846.10	417.527	0.0802884	0.110712	0.7252	0.468329	0.832668	None	Plod3
ENSMUSG00000004849.14	1008.16	0.00773488	0.0746427	0.103625	0.917467	0.9819	None	Ap1s1
ENSMUSG00000004864.12	0	NA	NA	NA	NA	NA	None	Mapk13
ENSMUSG00000004865.15	9442.66	-0.0634944	0.0444021	-1.42999	0.152721	0.578821	None	Srpk1
ENSMUSG00000004872.15	0	NA	NA	NA	NA	NA	None	Pax3
ENSMUSG00000004880.11	9532.46	0.0584116	0.0453263	1.28869	0.197506	0.632272	None	Lbr
ENSMUSG00000004885.5	4.75588	-0.732086	0.975815	-0.750231	0.453115	NA	None	Crabp2
ENSMUSG00000004891.16	4.71321	-0.904174	0.981584	-0.921138	0.356979	NA	None	Nes
ENSMUSG00000004892.13	0.350923	0.475393	3.51042	0.135424	0.892277	NA	None	Bcan
ENSMUSG00000004894.10	0	NA	NA	NA	NA	NA	None	Hapln2
ENSMUSG00000004895.9	1877.2	0.0597798	0.0591016	1.01148	0.311789	0.742508	None	Prcc
ENSMUSG00000004896.16	1106.64	-0.0315845	0.0764417	-0.413184	0.679471	0.915588	None	Rrnad1
ENSMUSG00000004897.16	4155.24	-0.109955	0.048689	-2.25831	0.0239264	0.239041	None	Hdgf
ENSMUSG00000004902.7	0.667952	1.63528	3.14204	0.520453	0.602748	NA	None	Slc25a18
ENSMUSG00000004929.12	518.201	-0.283781	0.0979059	-2.89851	0.00374938	0.0721137	None	Thop1
ENSMUSG00000004931.10	609.001	-0.175181	0.0909424	-1.92629	0.0540682	0.36489	None	Apba3
ENSMUSG00000004934.13	1229.52	0.0316278	0.0728477	0.434163	0.66417	0.910013	None	Pias4
ENSMUSG00000004936.8	1675.21	-0.0254963	0.0637179	-0.400144	0.689051	0.918481	None	Map2k1
ENSMUSG00000004937.5	1714.1	0.0434982	0.0654744	0.664355	0.506463	0.849368	None	Sgta
ENSMUSG00000004939.6	0	NA	NA	NA	NA	NA	None	Nmrk2
ENSMUSG00000004945.15	631.839	0.108842	0.0890742	1.22193	0.221735	0.66012	None	Tmem242
ENSMUSG00000004947.15	1783.61	-0.0135611	0.0651078	-0.208287	0.835005	0.962952	None	Dtx2
ENSMUSG00000004948.12	0.740664	-1.60507	2.75612	-0.582367	0.560319	NA	None	Zp3
ENSMUSG00000004951.10	0.474208	-0.424992	3.48243	-0.122039	0.902868	NA	None	Hspb1
ENSMUSG00000004952.13	92.1868	-0.237168	0.221695	-1.06979	0.284713	0.718175	None	Rasa4
ENSMUSG00000004961.7	3.41785	0.505086	1.26736	0.398534	0.690237	NA	None	Syt5
ENSMUSG00000004980.16	14796	0.000920513	0.0433432	0.0212378	0.983056	0.996235	None	Hnrnpa2b1
ENSMUSG00000004988.9	2.4264	-1.44057	1.51242	-0.952496	0.340845	NA	None	Fxyd4
ENSMUSG00000004994.12	379.389	-0.0271121	0.119908	-0.226108	0.821117	0.958599	None	Ccdc130
ENSMUSG00000004996.9	1417.91	0.00258812	0.0691176	0.0374451	0.97013	0.993356	None	Mri1
ENSMUSG00000005034.15	12610.8	0.0462477	0.047654	0.97049	0.331802	0.757004	None	Prkacb
ENSMUSG00000005043.13	1677.44	0.0729071	0.0631634	1.15426	0.248393	0.688074	None	Sgsh
ENSMUSG00000005045.16	8.62646	-0.116762	0.689566	-0.169326	0.86554	NA	None	Chd5
ENSMUSG00000005054.6	322.325	-0.0605856	0.132223	-0.458208	0.646803	0.907434	None	Cstb
ENSMUSG00000005057.13	8.77766	-0.177723	0.712123	-0.249568	0.802921	NA	None	Sh2b2
ENSMUSG00000005069.12	1424.15	-0.0384351	0.0712483	-0.539452	0.589575	0.887031	None	Pex5
ENSMUSG00000005078.16	506.832	0.132295	0.102987	1.28458	0.198938	0.635324	None	Jkamp
ENSMUSG00000005087.17	1327.57	-0.060874	0.0741949	-0.820462	0.411953	0.806041	None	Cd44
ENSMUSG00000005089.15	0.633286	0.0170967	2.75183	0.00621283	0.995043	NA	None	Slc1a2
ENSMUSG00000005102.13	769.933	0.192265	0.0879192	2.18684	0.0287544	0.264186	None	Eif2ak4
ENSMUSG00000005103.12	17038	-0.0530019	0.0402359	-1.31728	0.187745	0.618943	None	Wdr1
ENSMUSG00000005107.13	844.38	0.0462855	0.0800974	0.577865	0.563355	0.877468	None	Slc2a9
ENSMUSG00000005124.9	0	NA	NA	NA	NA	NA	None	Wisp1
ENSMUSG00000005131.3	5.44961	0.216441	0.867851	0.249399	0.803052	NA	None	4930550C14Rik
ENSMUSG00000005142.9	5398.95	-0.0272503	0.0472496	-0.576731	0.564121	0.877783	None	Man2b1
ENSMUSG00000005148.7	1.30428	0.591931	1.98178	0.298686	0.76518	NA	None	Klf5
ENSMUSG00000005150.16	426.939	-0.0392852	0.111834	-0.35128	0.725378	0.929206	None	Wdr83
ENSMUSG00000005161.15	1600.69	0.0325892	0.0705176	0.462143	0.643979	0.907434	None	Prdx2
ENSMUSG00000005198.15	13601.9	-0.0232536	0.0413069	-0.562947	0.573471	0.880516	None	Polr2a
ENSMUSG00000005202.2	0	NA	NA	NA	NA	NA	None	Shbg
ENSMUSG00000005204.12	2919.93	-0.0631984	0.0560168	-1.1282	0.259234	0.698936	None	Senp3
ENSMUSG00000005220.10	0	NA	NA	NA	NA	NA	None	Corin
ENSMUSG00000005225.15	14.7647	0.460152	0.538466	0.854561	0.392794	NA	None	Plekha8
ENSMUSG00000005232.11	0	NA	NA	NA	NA	NA	None	G6pc2
ENSMUSG00000005233.16	442.532	-0.231896	0.111942	-2.07156	0.0383062	0.308499	None	Spc25
ENSMUSG00000005237.14	2.96377	-0.597686	1.19705	-0.499297	0.61757	NA	None	Dnah2
ENSMUSG00000005251.14	0.845754	-0.437918	2.45751	-0.178196	0.858569	NA	None	Ripk4
ENSMUSG00000005262.12	1686.25	-0.0469492	0.0668094	-0.702734	0.482222	0.837073	None	Ufd1l
ENSMUSG00000005267.13	484.091	-0.0825246	0.105403	-0.78294	0.433662	0.817197	None	Zfp287
ENSMUSG00000005268.20	2.6014	0.91214	1.31377	0.694293	0.487499	NA	None	Prlr
ENSMUSG00000005299.6	2500.33	-0.00591693	0.0564117	-0.104888	0.916464	0.9819	None	Letm1
ENSMUSG00000005312.14	4377.28	-0.012138	0.0555904	-0.218348	0.827158	0.961047	None	Ubqln1
ENSMUSG00000005320.9	0.697878	0.234535	2.65508	0.0883343	0.929611	NA	None	Fgfr4
ENSMUSG00000005338.13	0.240587	-1.21091	3.51339	-0.344655	0.730354	NA	None	Cadm3
ENSMUSG00000005339.10	0	NA	NA	NA	NA	NA	None	Fcer1a
ENSMUSG00000005354.15	2524.26	-0.0535554	0.0597423	-0.896439	0.370018	0.779473	None	Txn2
ENSMUSG00000005355.8	0	NA	NA	NA	NA	NA	None	Casp14
ENSMUSG00000005357.8	0	NA	NA	NA	NA	NA	None	Slc1a6
ENSMUSG00000005360.14	0.120644	-0.89788	3.52628	-0.254626	0.799012	NA	None	Slc1a3
ENSMUSG00000005364.11	0.248869	-0.277629	3.52818	-0.078689	0.93728	NA	None	Il5ra
ENSMUSG00000005371.14	3528.55	0.117964	0.0504141	2.3399	0.0192887	0.211362	None	Fbxo11
ENSMUSG00000005373.13	0.238296	-0.228842	3.49435	-0.0654892	0.947784	NA	None	Mlxipl
ENSMUSG00000005374.13	1165.92	-0.0786045	0.0710643	-1.1061	0.268681	0.705839	None	Tbl2
ENSMUSG00000005378.17	1028.53	-0.081724	0.0749766	-1.08999	0.275716	0.709304	None	Wbscr22
ENSMUSG00000005397.7	0	NA	NA	NA	NA	NA	None	Nid1
ENSMUSG00000005413.7	6.6712	-0.384537	0.81316	-0.472892	0.63629	NA	None	Hmox1
ENSMUSG00000005417.17	2560.69	0.0541542	0.0535811	1.0107	0.312162	0.743017	None	Mprip
ENSMUSG00000005442.13	16098	0.0340612	0.0424339	0.80269	0.422154	0.812655	None	Cic
ENSMUSG00000005447.12	264.712	0.105898	0.13382	0.79135	0.42874	0.814905	None	Pafah1b3
ENSMUSG00000005465.8	11304.2	0.0171617	0.0442072	0.388211	0.69786	0.921326	None	Il27ra
ENSMUSG00000005469.9	2421.79	0.0204924	0.0576991	0.35516	0.72247	0.928058	None	Prkaca
ENSMUSG00000005470.8	951.296	-0.143166	0.0882919	-1.62151	0.104909	0.493723	None	Asf1b
ENSMUSG00000005474.9	39.6222	0.0941407	0.33085	0.284542	0.775995	NA	None	Myl10
ENSMUSG00000005481.17	2228.07	-0.0759539	0.0566754	-1.34016	0.180194	0.60972	None	Ddx39
ENSMUSG00000005483.9	2633.17	-0.062828	0.0547526	-1.14749	0.251179	0.691111	None	Dnajb1
ENSMUSG00000005493.15	60.069	0.349959	0.282923	1.23694	0.216109	0.65438	None	Msh4
ENSMUSG00000005501.14	1307.47	0.152465	0.0740675	2.05846	0.0395457	0.312597	None	Usp40
ENSMUSG00000005503.8	0	NA	NA	NA	NA	NA	None	Evx1
ENSMUSG00000005505.12	790.827	-0.0254912	0.0803479	-0.31726	0.751046	0.938584	None	Kbtbd4
ENSMUSG00000005506.16	10727.9	0.0447015	0.041842	1.06834	0.285367	0.718266	None	Celf1
ENSMUSG00000005510.9	1171.8	-0.0070991	0.0737637	-0.0962412	0.923329	0.982997	None	Ndufs3
ENSMUSG00000005514.14	1646.81	0.0531531	0.0644441	0.824794	0.409489	0.804298	None	Por
ENSMUSG00000005533.10	758.674	0.0422873	0.0817309	0.517397	0.604879	0.891221	None	Igf1r
ENSMUSG00000005534.10	3075.82	0.109803	0.0559638	1.96204	0.0497576	0.350171	None	Insr
ENSMUSG00000005540.10	0.411416	-0.069854	3.48315	-0.0200549	0.984	NA	None	Fcer2a
ENSMUSG00000005547.14	0	NA	NA	NA	NA	NA	None	Cyp2a5
ENSMUSG00000005553.14	0	NA	NA	NA	NA	NA	None	Atp4a
ENSMUSG00000005566.13	8338.53	0.0345568	0.0435652	0.79322	0.427649	0.814222	None	Trim28
ENSMUSG00000005575.15	2138.5	0.07571	0.0566957	1.33537	0.181754	0.61161	None	Ube2m
ENSMUSG00000005580.11	10.7713	0.167012	0.641762	0.26024	0.794678	NA	None	Adcy9
ENSMUSG00000005583.16	3.74935	0.76652	1.12343	0.682303	0.495048	NA	None	Mef2c
ENSMUSG00000005609.15	1949.47	-0.0112657	0.0618014	-0.182289	0.855356	0.966491	None	Ctr9
ENSMUSG00000005611.15	178.187	-0.337687	0.173871	-1.94217	0.0521165	0.358985	None	Mrvi1
ENSMUSG00000005615.14	214.636	-0.274054	0.147694	-1.85555	0.0635175	0.392464	None	Pcyt1a
ENSMUSG00000005621.11	6999.43	0.0072946	0.0435066	0.167667	0.866845	0.969688	None	Zfp592
ENSMUSG00000005625.15	1720.52	0.0639143	0.0656418	0.973683	0.330214	0.755867	None	Psmd4
ENSMUSG00000005628.12	42.4678	-1.95737e-05	0.358736	-5.45631e-05	0.999956	NA	None	Tmod4
ENSMUSG00000005640.11	1.26772	2.72721	1.96853	1.3854	0.165929	NA	None	Insrr
ENSMUSG00000005649.17	0	NA	NA	NA	NA	NA	None	Cabp5
ENSMUSG00000005656.8	1623.9	-0.113518	0.0632351	-1.79518	0.072625	0.41804	None	Snx6
ENSMUSG00000005667.8	789.264	0.00295024	0.0806213	0.0365938	0.970809	0.993356	None	Mthfd2
ENSMUSG00000005672.12	1179.24	-0.104329	0.0837224	-1.24613	0.212718	0.652297	None	Kit
ENSMUSG00000005674.9	788.724	-0.0486393	0.0861106	-0.564846	0.572178	0.879846	None	Tomm40l
ENSMUSG00000005677.14	1.34578	-1.41079	2.00375	-0.704076	0.481385	NA	None	Nr1i3
ENSMUSG00000005681.12	3.4254	-1.35994	1.2024	-1.13102	0.258045	NA	None	Apoa2
ENSMUSG00000005682.8	2317.22	-0.00117523	0.056611	-0.0207598	0.983437	0.996367	None	Pan2
ENSMUSG00000005683.7	6082.17	-0.0556054	0.0462683	-1.2018	0.229439	0.669376	None	Cs
ENSMUSG00000005686.16	269.821	-0.370123	0.133833	-2.76556	0.00568246	0.0952034	None	Ampd3
ENSMUSG00000005687.14	1534.2	-0.0668679	0.072776	-0.918818	0.358191	0.771713	None	Bcas2
ENSMUSG00000005696.11	859.972	0.0835165	0.0818258	1.02066	0.307415	0.739827	None	Sh2d1a
ENSMUSG00000005698.15	4881.12	0.10444	0.0491694	2.12409	0.0336625	0.28678	None	Ctcf
ENSMUSG00000005699.15	158.928	-0.140961	0.168224	-0.837939	0.402065	0.799158	None	Pard6a
ENSMUSG00000005705.10	8.19009	-0.194156	0.755896	-0.256855	0.79729	NA	None	Agrp
ENSMUSG00000005716.16	0	NA	NA	NA	NA	NA	None	Pvalb
ENSMUSG00000005718.7	779.617	-0.062019	0.0863785	-0.717992	0.472762	0.83467	None	Tfap4
ENSMUSG00000005732.14	1399.19	-0.145387	0.0672623	-2.16149	0.0306574	0.271843	None	Ranbp1
ENSMUSG00000005763.15	8143.49	0.0571418	0.0455944	1.25326	0.21011	0.649638	None	Cd247
ENSMUSG00000005774.12	2103.53	0.0585604	0.0570256	1.02691	0.304461	0.736005	None	Rfx5
ENSMUSG00000005779.12	2517.06	-0.00217261	0.0598278	-0.0363143	0.971032	0.993356	None	Psmb4
ENSMUSG00000005800.2	0	NA	NA	NA	NA	NA	None	Mmp8
ENSMUSG00000005802.12	1395.03	0.0218324	0.0857186	0.254698	0.798956	0.952666	None	Slc30a4
ENSMUSG00000005803.14	84.1202	-0.184268	0.225089	-0.818644	0.41299	0.806866	None	Sqrdl
ENSMUSG00000005804.14	1001.55	-0.0593978	0.0832868	-0.713172	0.475739	0.835623	None	Bloc1s6
ENSMUSG00000005813.12	2303.82	0.0657475	0.0598906	1.09779	0.272294	0.708461	None	Metap1
ENSMUSG00000005823.8	1210.87	0.0876797	0.06829	1.28393	0.199166	0.635883	None	Gpr108
ENSMUSG00000005836.8	0	NA	NA	NA	NA	NA	None	Gata6
ENSMUSG00000005846.11	2270.66	-0.101808	0.0666836	-1.52674	0.126826	0.534893	None	Rsl1d1
ENSMUSG00000005864.7	0	NA	NA	NA	NA	NA	None	Cnga2
ENSMUSG00000005871.14	4458.34	0.118192	0.0541279	2.18357	0.0289942	0.265369	None	Apc
ENSMUSG00000005873.5	2505	-0.107281	0.0618362	-1.73492	0.0827545	0.441614	None	Reep5
ENSMUSG00000005881.13	1444.05	0.0905516	0.071814	1.26092	0.207338	0.647607	None	Ergic3
ENSMUSG00000005882.18	931.365	-0.0556405	0.0769766	-0.722823	0.469788	0.833204	None	Uqcc1
ENSMUSG00000005883.15	318.492	0.142777	0.128869	1.10792	0.267897	0.704562	None	Spo11
ENSMUSG00000005886.14	7700.29	0.0381795	0.0434447	0.878805	0.379507	0.784227	None	Ncoa2
ENSMUSG00000005891.6	0	NA	NA	NA	NA	NA	None	Prl4a1
ENSMUSG00000005892.4	0	NA	NA	NA	NA	NA	None	Trh
ENSMUSG00000005893.14	8513.07	0.00810018	0.043845	0.184746	0.853428	0.966469	None	Nr2c2
ENSMUSG00000005897.14	543.095	0.223789	0.0997997	2.24239	0.0249364	0.244437	None	Nr2c1
ENSMUSG00000005899.12	1666.96	-0.0661506	0.0609123	-1.086	0.27748	0.709723	None	Smpd4
ENSMUSG00000005907.14	613.337	0.0643794	0.0896311	0.718271	0.47259	0.83467	None	Pex1
ENSMUSG00000005917.15	0.486879	-0.158147	3.47686	-0.0454856	0.96372	NA	None	Otx1
ENSMUSG00000005936.18	2925.07	-0.0320134	0.0557534	-0.574195	0.565836	0.878251	None	Kctd20
ENSMUSG00000005947.11	24514.7	0.0139974	0.0382796	0.365661	0.714618	0.926653	None	Itgae
ENSMUSG00000005949.9	631.662	-0.0107413	0.09044	-0.118768	0.905459	0.979797	None	Ctns
ENSMUSG00000005950.14	14.2239	0.68269	0.623722	1.09454	0.273718	NA	None	P2rx5
ENSMUSG00000005951.13	222.243	0.0824975	0.146278	0.563977	0.57277	0.880118	None	Shpk
ENSMUSG00000005952.15	0.714559	0.986371	2.85562	0.345414	0.729783	NA	None	Trpv1
ENSMUSG00000005958.14	0	NA	NA	NA	NA	NA	None	Ephb3
ENSMUSG00000005968.14	104.045	-0.284256	0.20305	-1.39993	0.161534	0.59056	None	Tuft1
ENSMUSG00000005973.6	1469.01	-0.0274351	0.0681452	-0.402598	0.687244	0.918225	None	Rcn1
ENSMUSG00000005980.15	0.488453	-1.14353	3.26689	-0.350037	0.726311	NA	None	Dnase1
ENSMUSG00000005981.11	2774.73	-0.00263429	0.0537856	-0.0489777	0.960937	0.99153	None	Trap1
ENSMUSG00000005982.13	2529.07	-0.123379	0.0576854	-2.13883	0.0324495	0.280446	None	Naa60
ENSMUSG00000005983.15	121.072	0.00160405	0.194678	0.00823955	0.993426	0.998572	None	1700037C18Rik
ENSMUSG00000005986.15	727.438	0.0454216	0.0948327	0.478966	0.631963	0.903583	None	Ankrd13d
ENSMUSG00000005994.14	0	NA	NA	NA	NA	NA	None	Tyrp1
ENSMUSG00000006005.17	8091.62	0.00700156	0.0445774	0.157065	0.875193	0.971465	None	Tpr
ENSMUSG00000006007.14	0	NA	NA	NA	NA	NA	None	Pdc
ENSMUSG00000006010.14	483.609	-0.141927	0.109883	-1.29163	0.196486	0.630191	None	BC003331
ENSMUSG00000006014.16	1.18807	-1.69641	2.21063	-0.767387	0.442851	NA	None	Prg4
ENSMUSG00000006019.15	1719.2	-0.0283168	0.0623732	-0.453991	0.649835	0.907898	None	Dhx34
ENSMUSG00000006021.5	495.45	-0.142569	0.101469	-1.40505	0.160006	0.58985	None	Kptn
ENSMUSG00000006024.12	2500.73	0.0372178	0.0554509	0.671186	0.502102	0.847244	None	Napa
ENSMUSG00000006050.11	1805.24	-0.0157924	0.0605441	-0.260842	0.794215	0.95186	None	Sra1
ENSMUSG00000006056.13	0	NA	NA	NA	NA	NA	None	Calcoco2
ENSMUSG00000006057.15	1802.13	-0.0720362	0.0622469	-1.15727	0.247164	0.687659	None	Atp5g1
ENSMUSG00000006058.10	828.12	-0.00848633	0.0827862	-0.102509	0.918353	0.9819	None	Snf8
ENSMUSG00000006095.12	424.898	-0.0328648	0.107538	-0.305612	0.7599	0.941621	None	Tbcb
ENSMUSG00000006127.9	2444.28	0.0211292	0.0609519	0.346654	0.728851	0.929766	None	Inpp5k
ENSMUSG00000006134.3	3709.98	0.0313242	0.0538922	0.581239	0.561079	0.87576	None	Crkl
ENSMUSG00000006143.12	0	NA	NA	NA	NA	NA	None	Upk3bl
ENSMUSG00000006154.13	956.698	0.366101	0.373436	0.980359	0.326909	0.753057	None	Eps8l1
ENSMUSG00000006169.19	4870.61	0.0257448	0.0487488	0.528112	0.597421	0.889962	None	Clint1
ENSMUSG00000006179.8	16.664	-0.431179	0.51629	-0.835149	0.403634	NA	None	Prss16
ENSMUSG00000006191.17	1440.33	0.0559654	0.0784889	0.713036	0.475824	0.835623	None	Cdkal1
ENSMUSG00000006200.3	0	NA	NA	NA	NA	NA	None	Rhox6
ENSMUSG00000006204.5	0	NA	NA	NA	NA	NA	None	5430419D17Rik
ENSMUSG00000006205.13	0.463098	-0.503914	3.47942	-0.144827	0.884847	NA	None	Htra1
ENSMUSG00000006215.12	952.353	0.0591373	0.0762569	0.775501	0.438044	0.818847	None	Zbtb17
ENSMUSG00000006216.10	0	NA	NA	NA	NA	NA	None	Clcnkb
ENSMUSG00000006218.4	0	NA	NA	NA	NA	NA	None	Fam131c
ENSMUSG00000006219.12	0.691589	1.90297	3.08651	0.616544	0.537535	NA	None	Fblim1
ENSMUSG00000006221.7	0.120644	-0.89788	3.52628	-0.254626	0.799012	NA	None	Hspb7
ENSMUSG00000006235.5	2.89102	0.0756326	1.30157	0.0581086	0.953662	NA	None	Epor
ENSMUSG00000006241.15	0	NA	NA	NA	NA	NA	None	Ccdc159
ENSMUSG00000006262.15	1867.01	0.155032	0.0656281	2.36227	0.0181632	0.204312	None	Mob1b
ENSMUSG00000006269.7	0	NA	NA	NA	NA	NA	None	Atp6v1b1
ENSMUSG00000006270.7	0.118003	0.454767	3.52958	0.128845	0.897481	NA	None	Vax1
ENSMUSG00000006273.14	2380.1	0.0723119	0.0594451	1.21645	0.223814	0.663376	None	Atp6v1b2
ENSMUSG00000006276.9	3133.67	0.0951789	0.0568189	1.67513	0.093909	0.466955	None	Eps15l1
ENSMUSG00000006281.7	1915.48	0.114245	0.0600208	1.90343	0.0569843	0.375826	None	Tep1
ENSMUSG00000006288.7	1452.65	0.0648286	0.0701455	0.924201	0.355382	0.769856	None	Ttc5
ENSMUSG00000006289.14	946.602	0.0974672	0.0756887	1.28774	0.197837	0.63306	None	Osgep
ENSMUSG00000006299.13	2641.56	-0.0761869	0.0589801	-1.29174	0.196448	0.630191	None	Aamp
ENSMUSG00000006301.17	19.3513	0.410625	0.470418	0.872893	0.382721	NA	None	Tmbim1
ENSMUSG00000006304.14	12555.4	-0.117662	0.0473445	-2.48523	0.0129468	0.165387	None	Arpc2
ENSMUSG00000006307.16	9706.93	0.0693545	0.0458402	1.51296	0.130289	0.54248	None	Kmt2b
ENSMUSG00000006310.10	8.99304	0.672775	0.699373	0.961968	0.336066	NA	None	Zbtb32
ENSMUSG00000006311.8	0.118003	0.454767	3.52958	0.128845	0.897481	NA	None	Etv2
ENSMUSG00000006313.5	20.1041	-0.0430523	0.459275	-0.0937397	0.925316	NA	None	Upk1a
ENSMUSG00000006315.9	872.491	0.036621	0.0812356	0.4508	0.652134	0.908818	None	Tmem147
ENSMUSG00000006333.14	12684.9	0.0438926	0.0539586	0.81345	0.41596	0.809036	None	Rps9
ENSMUSG00000006335.16	253.303	-0.139946	0.133124	-1.05124	0.293149	0.725672	None	Tfpt
ENSMUSG00000006342.14	149.603	-0.0152394	0.178986	-0.0851432	0.932148	0.985015	None	Susd2
ENSMUSG00000006344.16	674.538	0.219274	0.0871126	2.51713	0.0118316	0.155588	None	Ggt5
ENSMUSG00000006345.10	1483.3	-0.0884883	0.0775779	-1.14064	0.254021	0.694059	None	Ggt1
ENSMUSG00000006356.10	15.1328	-0.644513	0.558007	-1.15503	0.248079	NA	None	Crip2
ENSMUSG00000006362.15	18.1704	1.71249	0.526089	3.25513	0.00113339	NA	None	Cbfa2t3
ENSMUSG00000006369.14	217.632	-0.276799	0.142549	-1.94178	0.0521631	0.359099	None	Fbln1
ENSMUSG00000006373.10	825.272	-0.0449859	0.08397	-0.535738	0.59214	0.887618	None	Pgrmc1
ENSMUSG00000006378.13	12.7954	0.506232	0.584054	0.866757	0.386075	NA	None	Gcat
ENSMUSG00000006386.15	0	NA	NA	NA	NA	NA	None	Tek
ENSMUSG00000006389.12	0	NA	NA	NA	NA	NA	None	Mpl
ENSMUSG00000006390.15	1140.15	-0.0310569	0.0702187	-0.442288	0.658281	0.909499	None	Elovl1
ENSMUSG00000006392.16	906.139	-0.0476081	0.0777704	-0.612163	0.54043	0.866428	None	Med8
ENSMUSG00000006395.16	237.851	-0.118034	0.138037	-0.855085	0.392504	0.791719	None	Hyi
ENSMUSG00000006398.15	765.77	-0.123572	0.088089	-1.40281	0.160673	0.590344	None	Cdc20
ENSMUSG00000006403.12	1.74572	0.806364	1.55996	0.516912	0.605218	NA	None	Adamts4
ENSMUSG00000006411.12	2.72194	0.768472	1.25248	0.613561	0.539506	NA	None	Pvrl4
ENSMUSG00000006412.10	453.127	0.128011	0.103451	1.2374	0.215939	0.65438	None	Pfdn2
ENSMUSG00000006418.17	5809.51	-0.067863	0.0470924	-1.44106	0.149567	0.572941	None	Rnf114
ENSMUSG00000006423.15	1578.51	0.00908161	0.0716847	0.126688	0.899187	0.978132	None	C330007P06Rik
ENSMUSG00000006435.15	3.97556	-1.47033	1.13218	-1.29867	0.194056	NA	None	Neurl1a
ENSMUSG00000006442.10	1252.02	-0.105559	0.0707965	-1.49101	0.135958	0.551481	None	Srm
ENSMUSG00000006445.3	0.947588	1.26659	2.32922	0.543783	0.586591	NA	None	Epha2
ENSMUSG00000006456.10	2962.27	-0.0267006	0.0592909	-0.450332	0.652471	0.908818	None	Rbm14
ENSMUSG00000006457.3	12.9205	0.0108537	0.578664	0.0187564	0.985035	NA	None	Actn3
ENSMUSG00000006462.6	2.16996	-0.594744	1.63904	-0.362861	0.716709	NA	None	A530013C23Rik
ENSMUSG00000006463.13	559.07	-0.10325	0.105022	-0.983127	0.325545	0.752107	None	Zdhhc24
ENSMUSG00000006464.8	78.9248	-0.054645	0.237816	-0.229779	0.818264	0.957601	None	Bbs1
ENSMUSG00000006469.13	0	NA	NA	NA	NA	NA	None	Slc34a3
ENSMUSG00000006471.17	2511.87	-0.138657	0.0575091	-2.41104	0.0159069	0.18897	None	Ndor1
ENSMUSG00000006476.19	371.037	-0.056798	0.114268	-0.497061	0.619146	0.89781	None	Nsmf
ENSMUSG00000006488.16	0	NA	NA	NA	NA	NA	None	Prl7a1
ENSMUSG00000006490.2	0	NA	NA	NA	NA	NA	None	Prl8a9
ENSMUSG00000006494.11	8660.83	0.138486	0.0493163	2.80811	0.00498325	0.0872726	None	Pdk1
ENSMUSG00000006498.16	14125.1	-0.0630132	0.041506	-1.51817	0.128971	0.539746	None	Ptbp1
ENSMUSG00000006517.4	463.065	0.0540597	0.106029	0.509856	0.610152	0.893727	None	Mvd
ENSMUSG00000006519.10	3259.7	-0.0185698	0.0584353	-0.317784	0.750649	0.938584	None	Cyba
ENSMUSG00000006522.15	0	NA	NA	NA	NA	NA	None	Itih3
ENSMUSG00000006526.11	690.933	-0.100569	0.0906502	-1.10941	0.267252	0.704375	None	Tmem110
ENSMUSG00000006527.14	916.958	-0.196804	0.0800958	-2.45711	0.0140059	0.173354	None	Sfmbt1
ENSMUSG00000006529.14	0	NA	NA	NA	NA	NA	None	Itih1
ENSMUSG00000006538.10	4.71519	0.226089	0.943105	0.239728	0.810541	NA	None	Ihh
ENSMUSG00000006542.13	0	NA	NA	NA	NA	NA	None	Prkag3
ENSMUSG00000006546.3	0	NA	NA	NA	NA	NA	None	Cryba2
ENSMUSG00000006567.11	17.5192	0.437542	0.510901	0.856412	0.39177	NA	None	Atp7b
ENSMUSG00000006570.3	0	NA	NA	NA	NA	NA	None	Defb2
ENSMUSG00000006574.15	0.240587	-1.21091	3.51339	-0.344655	0.730354	NA	None	Slc4a1
ENSMUSG00000006575.14	149.842	-0.378419	0.175455	-2.15679	0.0310221	0.274262	None	Rundc3a
ENSMUSG00000006576.16	0.861274	1.82125	2.45084	0.743113	0.457413	NA	None	Slc4a3
ENSMUSG00000006585.2	2460.93	-0.105922	0.0548614	-1.93072	0.0535177	0.363026	None	Cdt1
ENSMUSG00000006586.15	0	NA	NA	NA	NA	NA	None	Runx1t1
ENSMUSG00000006587.5	1191.08	0.0736207	0.0771271	0.954538	0.339811	0.761581	None	Snai3
ENSMUSG00000006589.7	935.825	-0.0667749	0.0809968	-0.824415	0.409704	0.804442	None	Aprt
ENSMUSG00000006599.13	1589.75	-0.0308714	0.0636997	-0.484639	0.627932	0.902096	None	Gtf2h1
ENSMUSG00000006611.14	2.45941	-0.708276	1.63052	-0.434385	0.664009	NA	None	Hfe
ENSMUSG00000006638.14	173.385	0.0822029	0.163639	0.502344	0.615425	0.896201	None	Abhd1
ENSMUSG00000006641.12	497.325	0.0153455	0.0987187	0.155447	0.876469	0.97191	None	Slc5a6
ENSMUSG00000006642.3	0	NA	NA	NA	NA	NA	None	Tcf23
ENSMUSG00000006649.17	0	NA	NA	NA	NA	NA	None	Nphs1
ENSMUSG00000006651.8	49.1691	0.28492	0.311496	0.914682	0.360359	0.773011	None	Aplp1
ENSMUSG00000006673.14	6357.16	0.0221506	0.0437509	0.506288	0.612654	0.894894	None	Qrich1
ENSMUSG00000006675.10	164.072	-0.366038	0.165695	-2.20911	0.0271673	0.25712	None	P4htm
ENSMUSG00000006676.16	6276.59	0.00814749	0.0445703	0.182801	0.854954	0.966491	None	Usp19
ENSMUSG00000006678.6	1649.78	-0.00883604	0.0745405	-0.11854	0.90564	0.979797	None	Pola1
ENSMUSG00000006699.17	13858.9	-0.0407185	0.0468214	-0.869656	0.384488	0.788027	None	Cdc42
ENSMUSG00000006705.12	2392.72	0.00796935	0.0588535	0.13541	0.892288	0.974892	None	Pknox1
ENSMUSG00000006711.15	9.2313	-0.5905	0.676102	-0.873388	0.382452	NA	None	D130043K22Rik
ENSMUSG00000006715.11	373.569	-0.156627	0.122237	-1.28134	0.200075	0.636825	None	Gmnn
ENSMUSG00000006717.6	209.798	-0.219421	0.155425	-1.41175	0.158023	0.586747	None	Acot13
ENSMUSG00000006720.16	20.4252	-0.11436	0.483569	-0.236492	0.813051	NA	None	Zfp184
ENSMUSG00000006724.12	20.5183	-0.126916	0.44908	-0.282613	0.777473	NA	None	Cyp27b1
ENSMUSG00000006728.12	5061.5	-0.109702	0.045779	-2.39634	0.0165596	0.193909	None	Cdk4
ENSMUSG00000006731.9	23910	-0.0168964	0.0414284	-0.407846	0.683387	0.916377	None	B4galnt1
ENSMUSG00000006732.14	488.112	-0.0736724	0.102358	-0.719752	0.471678	0.83467	None	Mettl1
ENSMUSG00000006736.8	624.521	-0.0162266	0.109726	-0.147883	0.882435	0.974014	None	Tspan31
ENSMUSG00000006740.13	6394.48	0.0110574	0.0457331	0.24178	0.80895	0.954243	None	Kif5b
ENSMUSG00000006763.13	734.142	-0.103147	0.0863645	-1.19432	0.232352	0.671799	None	Saal1
ENSMUSG00000006764.8	0	NA	NA	NA	NA	NA	None	Tph2
ENSMUSG00000006777.7	0	NA	NA	NA	NA	NA	None	Krt23
ENSMUSG00000006782.16	5466.64	-0.158478	0.0522432	-3.03347	0.0024176	0.0541761	None	Cnp
ENSMUSG00000006784.14	1.03502	-2.80144	2.13624	-1.31139	0.189728	NA	None	Ttc25
ENSMUSG00000006800.13	1.5864	-0.40755	1.94773	-0.209244	0.834258	NA	None	Sulf2
ENSMUSG00000006818.4	1451.93	0.144512	0.0699919	2.06469	0.038952	0.310369	None	Sod2
ENSMUSG00000006850.7	482.077	-0.0695165	0.0996507	-0.697602	0.485426	0.839064	None	Tmco6
ENSMUSG00000006906.10	1020.55	0.115002	0.0773068	1.48761	0.136854	0.552971	None	Stambp
ENSMUSG00000006920.14	2682.59	-0.0205889	0.0532833	-0.386404	0.699197	0.921869	None	Ezh1
ENSMUSG00000006930.15	1.57779	-1.67513	1.7976	-0.931871	0.351403	NA	None	Hap1
ENSMUSG00000006931.15	90.4965	-0.528908	0.239973	-2.20404	0.0275218	0.258631	None	P3h4
ENSMUSG00000006932.16	8850.64	0.00113161	0.0442133	0.0255942	0.979581	0.995288	None	Ctnnb1
ENSMUSG00000006941.4	1018.19	-0.161753	0.0739642	-2.18691	0.0287494	0.264186	None	Eif1b
ENSMUSG00000006948.7	0	NA	NA	NA	NA	NA	None	Klk4
ENSMUSG00000006958.13	0.340069	1.63073	3.48773	0.467563	0.640097	NA	None	Chrd
ENSMUSG00000006998.15	4699.18	-0.0471275	0.0512806	-0.919011	0.35809	0.771713	None	Psmd2
ENSMUSG00000007021.4	2.72219	0.330695	1.31803	0.250902	0.80189	NA	None	Syngr3
ENSMUSG00000007029.16	6825.62	0.101038	0.045117	2.23946	0.025126	0.245585	None	Vars
ENSMUSG00000007030.8	112.467	-0.144914	0.212102	-0.683228	0.494463	0.843574	None	Vwa7
ENSMUSG00000007033.4	0.239649	-0.228689	3.49435	-0.0654453	0.947819	NA	None	Hspa1l
ENSMUSG00000007034.15	0	NA	NA	NA	NA	NA	None	Slc44a4
ENSMUSG00000007035.15	235.172	-0.284615	0.152514	-1.86616	0.0620193	0.388646	None	Msh5
ENSMUSG00000007036.15	1569.13	-0.0120548	0.0631595	-0.190863	0.848633	0.966303	None	Abhd16a
ENSMUSG00000007038.5	1472.28	-0.0685844	0.0826607	-0.829711	0.406702	0.801725	None	Neu1
ENSMUSG00000007039.12	122.831	-0.192382	0.190561	-1.00956	0.312708	0.743581	None	Ddah2
ENSMUSG00000007041.9	4935.01	-0.0849513	0.0527917	-1.60918	0.107577	0.498922	None	Clic1
ENSMUSG00000007050.17	761.753	-0.0430066	0.0863894	-0.497823	0.618609	0.89758	None	Lsm2
ENSMUSG00000007080.14	3027.11	-0.083179	0.0627316	-1.32595	0.184856	0.614191	None	Pole
ENSMUSG00000007097.14	4.42707	0.613159	0.987141	0.621146	0.534504	NA	None	Atp1a2
ENSMUSG00000007107.6	0	NA	NA	NA	NA	NA	None	Atp1a4
ENSMUSG00000007122.11	0.120644	-0.89788	3.52628	-0.254626	0.799012	NA	None	Casq1
ENSMUSG00000007207.10	804.208	0.0327828	0.0884837	0.370495	0.711014	0.925798	None	Stx1a
ENSMUSG00000007209.4	0.491445	-2.36317	3.25888	-0.725149	0.468361	NA	None	Ceacam9
ENSMUSG00000007216.6	261.045	0.0304839	0.140715	0.216637	0.828492	0.961501	None	Zfp775
ENSMUSG00000007279.14	0	NA	NA	NA	NA	NA	None	Scube2
ENSMUSG00000007338.9	672.9	-0.0824105	0.0871165	-0.94598	0.344159	0.762171	None	Mrpl49
ENSMUSG00000007379.15	296.934	0.150664	0.132993	1.13288	0.257266	0.697851	None	Dennd2c
ENSMUSG00000007411.15	2585.66	0.0337833	0.0541178	0.624254	0.532461	0.86215	None	Mark3
ENSMUSG00000007415.15	1129.93	0.0060494	0.0703273	0.0860178	0.931452	0.985015	None	Gatad1
ENSMUSG00000007440.10	0.349442	0.0343945	3.48079	0.00988123	0.992116	NA	None	Pcdha11
ENSMUSG00000007457.3	0	NA	NA	NA	NA	NA	None	2310003L06Rik
ENSMUSG00000007458.14	4204.7	-0.0295184	0.0555955	-0.53095	0.595453	0.889127	None	M6pr
ENSMUSG00000007476.18	1809.99	-0.152421	0.0642613	-2.37189	0.0176972	0.201418	None	Lrrc8a
ENSMUSG00000007480.3	0.348085	0.433147	3.48876	0.124155	0.901192	NA	None	Mc5r
ENSMUSG00000007564.14	5289.76	0.0889138	0.0470805	1.88855	0.0589526	0.382388	None	Ppp2r1a
ENSMUSG00000007570.15	776.476	-0.0374982	0.0849973	-0.441169	0.65909	0.909499	None	Fance
ENSMUSG00000007589.8	1113.37	-0.0165648	0.0753334	-0.219887	0.825959	0.960496	None	Tinf2
ENSMUSG00000007591.14	157.903	-0.129693	0.173984	-0.745433	0.45601	0.826869	None	Tssk4
ENSMUSG00000007594.9	0.504779	0.0478603	3.47057	0.0137903	0.988997	NA	None	Hapln4
ENSMUSG00000007603.8	1497.75	0.0783192	0.0686951	1.1401	0.254245	0.69407	None	Dus3l
ENSMUSG00000007610.15	863.516	-0.0275018	0.0776544	-0.354156	0.723222	0.928058	None	Gtpbp3
ENSMUSG00000007613.15	3044.14	-0.0799341	0.0560882	-1.42515	0.154114	0.581774	None	Tgfbr1
ENSMUSG00000007617.17	662.354	0.0622156	0.0907453	0.685608	0.49296	0.84261	None	Homer1
ENSMUSG00000007646.13	141.129	-0.225567	0.176051	-1.28126	0.200103	0.636825	None	Rad51c
ENSMUSG00000007653.12	0	NA	NA	NA	NA	NA	None	Gabrb2
ENSMUSG00000007655.16	0	NA	NA	NA	NA	NA	None	Cav1
ENSMUSG00000007656.13	1052.75	-0.0491874	0.0775841	-0.633988	0.526088	0.859483	None	Arpp19
ENSMUSG00000007659.18	990.17	0.0134443	0.073912	0.181897	0.855664	0.966491	None	Bcl2l1
ENSMUSG00000007670.9	12125.8	0.0102185	0.0428199	0.238639	0.811386	0.955399	None	Khsrp
ENSMUSG00000007682.5	11.9498	-0.310212	0.607237	-0.510858	0.60945	NA	None	Dio2
ENSMUSG00000007721.5	397.38	0.133707	0.10895	1.22724	0.219734	0.658359	None	Ccdc124
ENSMUSG00000007739.10	5382.96	-0.00642202	0.0508954	-0.126181	0.899589	0.978339	None	Cct4
ENSMUSG00000007777.9	87.3964	0.169921	0.222431	0.763929	0.44491	0.822092	None	0610009B22Rik
ENSMUSG00000007783.9	5.39101	-0.525525	0.926695	-0.567096	0.570649	NA	None	Cpt1c
ENSMUSG00000007805.4	0	NA	NA	NA	NA	NA	None	Twist2
ENSMUSG00000007812.16	1951.46	0.030604	0.0699641	0.437424	0.661804	0.909499	None	Zfp655
ENSMUSG00000007815.13	11266.4	-0.013634	0.0452785	-0.301114	0.763328	0.943228	None	Rhoa
ENSMUSG00000007817.14	7388.32	-0.144153	0.0517777	-2.78408	0.00536793	0.092021	None	Zmiz1
ENSMUSG00000007827.10	771.792	0.0801729	0.0838227	0.956458	0.338841	0.761581	None	Ankrd26
ENSMUSG00000007833.14	788.214	0.143792	0.081391	1.76668	0.0772812	0.428129	None	Aldh16a1
ENSMUSG00000007836.6	8424.55	-0.00310828	0.0464391	-0.0669323	0.946636	0.988271	None	Hnrnpa0
ENSMUSG00000007837.10	48.1523	0.0558815	0.293576	0.190348	0.849037	0.966303	None	Prrg2
ENSMUSG00000007850.16	10414.1	0.0567447	0.043965	1.29068	0.196815	0.630906	None	Hnrnph1
ENSMUSG00000007867.8	1.01548	3.15131	2.26939	1.38861	0.16495	NA	None	Ift43
ENSMUSG00000007877.2	4.59348	0.763073	1.08957	0.700342	0.483714	NA	None	Tcap
ENSMUSG00000007880.16	28803.7	0.0457927	0.0474239	0.965604	0.334242	0.75899	None	Arid1a
ENSMUSG00000007888.15	0.120644	-0.89788	3.52628	-0.254626	0.799012	NA	None	Crlf1
ENSMUSG00000007891.15	8469.26	0.0109951	0.0495901	0.221719	0.824533	0.959959	None	Ctsd
ENSMUSG00000007892.7	28408.4	0.0296108	0.0449491	0.658764	0.510047	0.851909	None	Rplp1
ENSMUSG00000007907.4	0	NA	NA	NA	NA	NA	None	Cabs1
ENSMUSG00000007908.14	0	NA	NA	NA	NA	NA	None	Hmgcll1
ENSMUSG00000007944.8	0.487515	-0.26323	3.05214	-0.0862444	0.931272	NA	None	Ttc9b
ENSMUSG00000007946.10	0.118003	0.454767	3.52958	0.128845	0.897481	NA	None	Phox2a
ENSMUSG00000007987.12	138.821	-0.22222	0.185047	-1.20089	0.229795	0.669431	None	Ift22
ENSMUSG00000007989.6	1.43366	0.184542	1.8522	0.0996341	0.920635	NA	None	Fzd3
ENSMUSG00000008028.15	6.16767	0.174295	0.819494	0.212686	0.831572	NA	None	1700008O03Rik
ENSMUSG00000008035.12	207.988	0.0278379	0.160467	0.173481	0.862273	0.968444	None	Mid1ip1
ENSMUSG00000008036.11	1473.74	-0.0897747	0.067446	-1.33106	0.183169	0.613336	None	Ap2s1
ENSMUSG00000008090.14	45.89	0.382572	0.305562	1.25203	0.21056	0.650358	None	Fgfrl1
ENSMUSG00000008129.14	161.559	-0.0718089	0.163873	-0.438198	0.661243	0.909499	None	4930432K21Rik
ENSMUSG00000008136.14	63.0968	-0.0664827	0.264424	-0.251424	0.801486	0.952942	None	Fhl2
ENSMUSG00000008140.17	4491.45	0.0528937	0.0494385	1.06989	0.284669	0.718175	None	Emc10
ENSMUSG00000008153.11	3.49537	-0.0346042	1.23299	-0.0280653	0.97761	NA	None	Clstn3
ENSMUSG00000008167.14	105.257	-0.214404	0.203106	-1.05563	0.291139	0.723998	None	Fbxw9
ENSMUSG00000008193.13	7.50437	-0.136565	0.748298	-0.182501	0.85519	NA	None	Spib
ENSMUSG00000008200.14	6189.59	-0.0532162	0.0502164	-1.05974	0.289265	0.721489	None	Fnbp4
ENSMUSG00000008206.16	581.87	0.28896	0.0958183	3.01571	0.00256379	0.056187	None	Cers4
ENSMUSG00000008226.14	87.5688	-0.116716	0.219269	-0.532295	0.594522	0.88851	None	Scrn3
ENSMUSG00000008301.11	575.117	-0.0962385	0.0998571	-0.963762	0.335165	0.759479	None	Phax
ENSMUSG00000008305.18	469.616	0.165479	0.101278	1.6339	0.10228	0.487596	None	Tle1
ENSMUSG00000008307.11	560.844	0.260846	0.110614	2.35817	0.0183651	0.205484	None	1700109H08Rik
ENSMUSG00000008318.10	1920.5	-0.0477776	0.0596293	-0.801243	0.422991	0.812902	None	Relt
ENSMUSG00000008333.12	745.904	-0.128068	0.0828783	-1.54526	0.122284	0.528192	None	Snrpb2
ENSMUSG00000008348.9	1133.72	-0.126162	0.0715324	-1.7637	0.0777824	0.428603	None	Ubc
ENSMUSG00000008373.16	1446.57	-0.0198167	0.0668059	-0.29663	0.766749	0.943535	None	Prpf31
ENSMUSG00000008384.8	426.994	0.105736	0.107669	0.982042	0.326079	0.752107	None	Sertad1
ENSMUSG00000008393.8	236.615	0.117855	0.15016	0.784863	0.432534	0.817197	None	Carhsp1
ENSMUSG00000008398.14	3575.81	-0.0859285	0.0558982	-1.53723	0.124236	0.531724	None	Elk3
ENSMUSG00000008429.7	1851.55	-0.0173162	0.0600286	-0.288466	0.77299	0.944317	None	Herpud2
ENSMUSG00000008435.15	589.254	0.0302673	0.0915923	0.330456	0.741055	0.934078	None	Rdh13
ENSMUSG00000008438.3	7.51628	0.371834	0.751053	0.495083	0.620541	NA	None	Adam21
ENSMUSG00000008450.7	397.871	-0.0656624	0.107693	-0.609721	0.542047	0.866428	None	Nutf2
ENSMUSG00000008461.5	0	NA	NA	NA	NA	NA	None	Fut1
ENSMUSG00000008475.13	9150.69	-0.160026	0.0544717	-2.93778	0.00330572	0.0661365	None	Arpc5
ENSMUSG00000008482.8	17.0904	0.656174	0.509954	1.28673	0.198188	NA	None	Rnf151
ENSMUSG00000008489.18	0	NA	NA	NA	NA	NA	None	Elavl2
ENSMUSG00000008496.18	1027.21	-0.156651	0.085372	-1.83492	0.066517	0.399436	None	Pou2f2
ENSMUSG00000008540.11	0.240587	-1.21091	3.51339	-0.344655	0.730354	NA	None	Mgst1
ENSMUSG00000008575.17	0.345197	-0.0497778	3.50354	-0.0142079	0.988664	NA	None	Nfib
ENSMUSG00000008590.4	0.129863	-0.910002	3.52801	-0.257936	0.796456	NA	None	Htr3b
ENSMUSG00000008601.12	25.3415	0.547656	0.406794	1.34627	0.178214	NA	None	Rab25
ENSMUSG00000008604.11	2360.67	-0.00196073	0.0548478	-0.0357484	0.971483	0.993356	None	Ubqln4
ENSMUSG00000008658.15	0	NA	NA	NA	NA	NA	None	Rbfox1
ENSMUSG00000008668.14	12478	-0.0825687	0.0469363	-1.75917	0.0785492	0.429295	None	Rps18
ENSMUSG00000008682.13	15599.6	-0.0567463	0.0577771	-0.98216	0.326021	0.752107	None	Rpl10
ENSMUSG00000008683.16	16954.4	-0.0833095	0.0535448	-1.55588	0.119736	0.523086	None	Rps15a
ENSMUSG00000008690.15	2995.06	-0.130797	0.0536093	-2.43983	0.0146942	0.17964	None	Ncaph2
ENSMUSG00000008763.16	4015.64	0.00422017	0.0490872	0.0859728	0.931488	0.985015	None	Man1a2
ENSMUSG00000008789.10	0	NA	NA	NA	NA	NA	None	Ceacam5
ENSMUSG00000008813.12	1.16298	1.92696	2.17007	0.887968	0.374558	NA	None	Tppp2
ENSMUSG00000008822.15	293.273	0.0210956	0.132656	0.159024	0.87365	0.971465	None	Acyp1
ENSMUSG00000008843.4	0	NA	NA	NA	NA	NA	None	Cldn13
ENSMUSG00000008845.9	0.950164	0.10612	2.16424	0.0490335	0.960893	NA	None	Cd163
ENSMUSG00000008855.17	1962.24	-0.141173	0.0667519	-2.11489	0.0344392	0.290701	None	Hdac5
ENSMUSG00000008859.7	908.468	0.0684756	0.083197	0.823053	0.410478	0.804916	None	Rala
ENSMUSG00000008874.3	0	NA	NA	NA	NA	NA	None	Clec3a
ENSMUSG00000008892.11	1207.83	0.0447998	0.0725765	0.617277	0.537052	0.864376	None	Vdac3
ENSMUSG00000008932.9	0.120293	-0.898294	3.52634	-0.254738	0.798925	NA	None	Slc1a7
ENSMUSG00000008958.14	1178.09	-0.0063956	0.069707	-0.0917498	0.926897	0.984312	None	Vps72
ENSMUSG00000008976.16	2720.86	0.0122817	0.0536074	0.229104	0.818788	0.957752	None	Gabpa
ENSMUSG00000008999.7	68.6243	0.0801294	0.256791	0.312041	0.755009	0.940239	None	Bmp7
ENSMUSG00000009013.5	1558.76	-0.167856	0.0718235	-2.33706	0.0194362	0.212783	None	Dynll1
ENSMUSG00000009030.14	1013.41	0.00785563	0.0859862	0.0913592	0.927207	0.984312	None	Pdcl
ENSMUSG00000009035.13	2028.35	-0.123642	0.0596928	-2.07131	0.0383299	0.308499	None	Tmem184b
ENSMUSG00000009047.3	0	NA	NA	NA	NA	NA	None	Gm5965
ENSMUSG00000009070.14	0	NA	NA	NA	NA	NA	None	Rsph14
ENSMUSG00000009073.16	2326.22	-0.0651663	0.0578851	-1.12579	0.260256	0.699796	None	Nf2
ENSMUSG00000009075.2	1.53386	0.0963862	1.73281	0.0556243	0.955641	NA	None	Cabp7
ENSMUSG00000009076.10	512.587	-0.170896	0.0964406	-1.77203	0.0763894	0.426055	None	Zmat5
ENSMUSG00000009079.16	13029.1	0.0906607	0.0427106	2.12268	0.033781	0.287379	None	Ewsr1
ENSMUSG00000009090.17	4992.57	-0.136252	0.0498872	-2.73119	0.00631058	0.103393	None	Ap1b1
ENSMUSG00000009092.4	10.4301	-0.913731	0.66355	-1.37703	0.168502	NA	None	Derl3
ENSMUSG00000009093.7	1.54689	-1.38779	1.96021	-0.707981	0.478957	NA	None	Gstt4
ENSMUSG00000009097.9	0.523496	-0.155494	2.97068	-0.0523428	0.958256	NA	None	Tbx1
ENSMUSG00000009108.15	1.12073	-2.35361	2.19637	-1.07159	0.283903	NA	None	Gnat2
ENSMUSG00000009112.4	2390.14	-0.108139	0.057995	-1.86463	0.0622329	0.388964	None	Bcl2l13
ENSMUSG00000009114.17	0.239649	-0.228689	3.49435	-0.0654453	0.947819	NA	None	2610028H24Rik
ENSMUSG00000009115.5	1.37115	-0.0691435	1.64266	-0.0420924	0.966425	NA	None	Spatc1l
ENSMUSG00000009145.6	222.778	-0.228268	0.144722	-1.57729	0.11473	0.514063	None	Dqx1
ENSMUSG00000009185.2	0	NA	NA	NA	NA	NA	None	Ccl8
ENSMUSG00000009207.15	1213.92	0.0646187	0.0761984	0.848033	0.39642	0.79403	None	Lnp
ENSMUSG00000009210.10	4.19329	-1.30204	1.07236	-1.21418	0.224679	NA	None	Prr29
ENSMUSG00000009214.9	0.599176	-0.762601	3.26429	-0.233619	0.815281	NA	None	Tmem8c
ENSMUSG00000009216.7	109.25	-0.159199	0.210837	-0.75508	0.450201	0.825345	None	Fam163b
ENSMUSG00000009246.14	0	NA	NA	NA	NA	NA	None	Trpm5
ENSMUSG00000009248.6	0	NA	NA	NA	NA	NA	None	Ascl2
ENSMUSG00000009281.6	0	NA	NA	NA	NA	NA	None	Rarres2
ENSMUSG00000009291.12	1615.64	0.0197147	0.0706758	0.278945	0.780287	0.947524	None	Pttg1ip
ENSMUSG00000009292.17	0.219579	0.739688	3.51195	0.21062	0.833183	NA	None	Trpm2
ENSMUSG00000009293.17	1003.88	-0.0171185	0.0797499	-0.214653	0.830038	0.961527	None	Ube2g2
ENSMUSG00000009350.13	0.622511	-1.31664	2.99822	-0.43914	0.66056	NA	None	Mpo
ENSMUSG00000009356.12	0.250507	-1.51324	3.51089	-0.431011	0.66646	NA	None	Lpo
ENSMUSG00000009376.15	0	NA	NA	NA	NA	NA	None	Met
ENSMUSG00000009378.3	0	NA	NA	NA	NA	NA	None	Slc16a12
ENSMUSG00000009394.13	0	NA	NA	NA	NA	NA	None	Syn2
ENSMUSG00000009406.13	836.259	0.0350799	0.0805799	0.435343	0.663314	0.909859	None	Elk1
ENSMUSG00000009418.15	19.3693	-0.241922	0.477397	-0.506754	0.612328	NA	None	Nav1
ENSMUSG00000009470.16	10029.6	0.0397058	0.0491065	0.808565	0.418765	0.810374	None	Tnpo1
ENSMUSG00000009471.3	1.05838	1.35425	2.23412	0.606165	0.544405	NA	None	Myod1
ENSMUSG00000009487.9	0	NA	NA	NA	NA	NA	None	Otog
ENSMUSG00000009535.13	1845.31	-0.00297746	0.0626258	-0.0475436	0.96208	0.99153	None	Rnmt
ENSMUSG00000009545.14	0	NA	NA	NA	NA	NA	None	Kcnq1
ENSMUSG00000009549.14	795.632	-0.0558719	0.081271	-0.687476	0.491783	0.842298	None	Srp14
ENSMUSG00000009551.2	0.818862	1.82315	2.45758	0.741847	0.45818	NA	None	6330409D20Rik
ENSMUSG00000009555.16	2274.3	-0.0697996	0.0609449	-1.14529	0.252089	0.692463	None	Cdk9
ENSMUSG00000009563.16	1090.87	-0.0406883	0.0752264	-0.540878	0.588591	0.88686	None	Tor2a
ENSMUSG00000009566.12	710.401	-0.233575	0.0878276	-2.65948	0.00782623	0.119383	None	Fpgs
ENSMUSG00000009569.14	1890.74	0.122328	0.0617942	1.9796	0.047748	0.34492	None	Mkl2
ENSMUSG00000009575.14	9225.87	-0.0226861	0.0504101	-0.45003	0.652689	0.908909	None	Cbx5
ENSMUSG00000009580.15	0	NA	NA	NA	NA	NA	None	Odam
ENSMUSG00000009585.17	6381.28	0.139274	0.0485748	2.8672	0.00414125	0.0772861	None	Apobec3
ENSMUSG00000009588.9	0	NA	NA	NA	NA	NA	None	St6galnac1
ENSMUSG00000009596.9	0	NA	NA	NA	NA	NA	None	Taf7l
ENSMUSG00000009614.16	206.045	-0.289896	0.146059	-1.98478	0.0471687	0.34269	None	Sardh
ENSMUSG00000009621.18	816.502	-0.109299	0.0823934	-1.32655	0.184656	0.613842	None	Vav2
ENSMUSG00000009628.14	41.2527	0.0769318	0.323019	0.238165	0.811753	NA	None	Tex15
ENSMUSG00000009630.9	1378.91	-0.0237288	0.0670249	-0.35403	0.723317	0.928058	None	Ppp2cb
ENSMUSG00000009633.3	79.9717	-0.439353	0.231453	-1.89824	0.0576647	0.378324	None	G0s2
ENSMUSG00000009640.11	485.647	-0.093524	0.0988912	-0.945726	0.344288	0.762171	None	Dmap1
ENSMUSG00000009646.13	0	NA	NA	NA	NA	NA	None	Pla2g12b
ENSMUSG00000009647.13	672.236	-0.0745352	0.0862348	-0.864328	0.387408	0.788511	None	Mcu
ENSMUSG00000009654.4	4.16951	-0.0757871	0.990164	-0.07654	0.93899	NA	None	Oit3
ENSMUSG00000009670.11	6.43544	-2.05768	3.43837	-0.598447	0.549542	NA	None	Tex11
ENSMUSG00000009681.9	1525.3	0.0798342	0.0630627	1.26595	0.205531	0.644829	None	Bcr
ENSMUSG00000009687.14	5271.38	-0.0358946	0.0486017	-0.738547	0.460182	0.829147	None	Fxyd5
ENSMUSG00000009731.4	25.3125	-0.484554	0.424868	-1.14048	0.254086	NA	None	Kcnd1
ENSMUSG00000009733.8	394.228	-0.196227	0.113083	-1.73525	0.0826973	0.441545	None	Tfcp2
ENSMUSG00000009734.17	0	NA	NA	NA	NA	NA	None	Pou6f2
ENSMUSG00000009739.16	322.199	-0.0677146	0.121935	-0.555333	0.578667	0.882073	None	Pou6f1
ENSMUSG00000009741.14	4011.92	0.0592767	0.0505156	1.17343	0.240622	0.681198	None	Ubp1
ENSMUSG00000009772.15	18.2839	-0.708306	0.482696	-1.46739	0.142269	NA	None	Nuak2
ENSMUSG00000009828.15	546.027	-0.118878	0.0957232	-1.2419	0.214275	0.652792	None	Ick
ENSMUSG00000009863.14	2096.26	-0.0609768	0.0619951	-0.983575	0.325325	0.752018	None	Sdhb
ENSMUSG00000009876.13	1.43723	-1.09576	1.79324	-0.61105	0.541166	NA	None	Cox4i2
ENSMUSG00000009894.15	473.608	-0.0424174	0.101435	-0.418172	0.675821	0.914132	None	Snap47
ENSMUSG00000009900.7	0	NA	NA	NA	NA	NA	None	Wnt3a
ENSMUSG00000009905.5	1808.35	0.0622537	0.0620203	1.00376	0.315493	0.745637	None	Kdsr
ENSMUSG00000009907.17	3708.68	0.0461626	0.052487	0.879505	0.379128	0.783724	None	Vps4b
ENSMUSG00000009927.8	9076.06	-0.0304131	0.058021	-0.524174	0.600158	0.890639	None	Rps25
ENSMUSG00000009941.10	8.14347	0.499613	0.724336	0.689753	0.49035	NA	None	Nxf2
ENSMUSG00000009995.17	1176.62	-0.0460262	0.0734752	-0.626418	0.531041	0.86215	None	Taz
ENSMUSG00000010021.13	0	NA	NA	NA	NA	NA	None	Kif19a
ENSMUSG00000010025.19	1424.08	-0.11677	0.0673787	-1.73305	0.0830874	0.442244	None	Aldh3a2
ENSMUSG00000010044.12	31.7063	0.158975	0.383589	0.414441	0.678551	NA	None	Zmynd10
ENSMUSG00000010045.2	844.413	0.00638808	0.0812242	0.0786476	0.937313	0.986055	None	Tmem115
ENSMUSG00000010047.12	214.004	-0.00934295	0.156018	-0.0598838	0.952248	0.989616	None	Hyal2
ENSMUSG00000010048.10	884.762	-0.184445	0.0771029	-2.39219	0.016748	0.19516	None	Ifrd2
ENSMUSG00000010051.15	47.2208	0.283697	0.309775	0.915816	0.359763	0.772566	None	Hyal1
ENSMUSG00000010054.4	738.844	-0.0897702	0.0958463	-0.936606	0.348961	0.765285	None	Tusc2
ENSMUSG00000010057.8	520.181	-0.103596	0.0989221	-1.04725	0.294986	0.727207	None	Nprl2
ENSMUSG00000010064.15	0.118003	0.454767	3.52958	0.128845	0.897481	NA	None	Slc38a3
ENSMUSG00000010066.15	100.392	-0.185979	0.205052	-0.906988	0.364413	0.776133	None	Cacna2d2
ENSMUSG00000010067.13	1428.7	0.0422259	0.0676346	0.624324	0.532415	0.86215	None	Rassf1
ENSMUSG00000010080.15	0.120293	-0.898294	3.52634	-0.254738	0.798925	NA	None	Epn3
ENSMUSG00000010086.17	0	NA	NA	NA	NA	NA	None	Rnf112
ENSMUSG00000010095.13	2306.39	-0.0277179	0.057138	-0.485104	0.627603	0.902096	None	Slc3a2
ENSMUSG00000010097.13	7368.19	0.00802749	0.0509822	0.157457	0.874885	0.971465	None	Nxf1
ENSMUSG00000010110.17	2403.5	0.0496935	0.0564673	0.88004	0.378837	0.783724	None	Stx5a
ENSMUSG00000010122.14	0	NA	NA	NA	NA	NA	None	Slc47a1
ENSMUSG00000010136.14	5.91736	0.881247	0.880105	1.0013	0.316683	NA	None	Pifo
ENSMUSG00000010142.12	1259.91	0.0497652	0.0788045	0.631503	0.527712	0.861064	None	Tnfrsf13b
ENSMUSG00000010154.6	0.998203	-0.235279	2.00883	-0.117122	0.906763	NA	None	Spire2
ENSMUSG00000010175.13	0.236005	0.692829	3.50628	0.197597	0.84336	NA	None	Prox1
ENSMUSG00000010205.10	8322.27	0.0012611	0.042558	0.0296324	0.97636	0.994427	None	Raver1
ENSMUSG00000010277.7	9551.71	-0.0545269	0.0421704	-1.29302	0.196006	0.629599	None	2610507B11Rik
ENSMUSG00000010290.7	848.986	-0.0817916	0.0789267	-1.0363	0.300063	0.733366	None	AI597479
ENSMUSG00000010307.6	98.1632	0.0455649	0.208105	0.218951	0.826688	0.96097	None	Tmem86a
ENSMUSG00000010311.15	0	NA	NA	NA	NA	NA	None	Optc
ENSMUSG00000010342.16	32.0258	0.168402	0.386828	0.435341	0.663315	NA	None	Tex14
ENSMUSG00000010358.13	1718.64	-0.0770522	0.0615284	-1.2523	0.21046	0.650215	None	Ifi35
ENSMUSG00000010362.9	254.382	0.176279	0.14096	1.25056	0.211095	0.650649	None	Rdm1
ENSMUSG00000010376.14	1048.96	0.0447291	0.08098	0.552348	0.58071	0.882985	None	Nedd8
ENSMUSG00000010392.8	3154.19	0.036957	0.0522811	0.70689	0.479635	0.836682	None	Gosr1
ENSMUSG00000010406.11	616.345	-0.21942	0.0914224	-2.40007	0.016392	0.192514	None	Mrpl52
ENSMUSG00000010435.6	0	NA	NA	NA	NA	NA	None	Spaca7
ENSMUSG00000010453.12	3185.7	0.0447027	0.0513397	0.870723	0.383905	0.787549	None	Kansl3
ENSMUSG00000010461.14	0.358304	-0.191098	3.49075	-0.054744	0.956342	NA	None	Eya4
ENSMUSG00000010476.13	0	NA	NA	NA	NA	NA	None	Ebf3
ENSMUSG00000010492.10	1.61853	-0.386578	1.61292	-0.239676	0.810582	NA	None	Uckl1os
ENSMUSG00000010505.15	2.74621	0.219007	1.21769	0.179855	0.857267	NA	None	Myt1
ENSMUSG00000010517.7	1964.94	0.0402939	0.066175	0.608899	0.542591	0.866428	None	Faf1
ENSMUSG00000010529.5	0	NA	NA	NA	NA	NA	None	Gm266
ENSMUSG00000010538.14	52.6877	0.0409413	0.286422	0.142941	0.886337	0.974607	None	Tsacc
ENSMUSG00000010554.14	1410.22	0.0219969	0.0671552	0.327552	0.74325	0.934658	None	Mettl16
ENSMUSG00000010592.8	4.43102	-0.474135	1.0072	-0.470748	0.637821	NA	None	Dazl
ENSMUSG00000010601.13	0	NA	NA	NA	NA	NA	None	Apol7a
ENSMUSG00000010607.8	190.702	-0.122502	0.158681	-0.771999	0.440115	0.819848	None	Pigyl
ENSMUSG00000010609.15	430.264	-0.0434691	0.112966	-0.384799	0.700386	0.92252	None	Psen2
ENSMUSG00000010651.4	2.13849	2.3824	1.55064	1.5364	0.12444	NA	None	Acaa1b
ENSMUSG00000010660.2	0.377729	-0.397947	3.4893	-0.114048	0.9092	NA	None	Plcd1
ENSMUSG00000010663.4	639.386	-0.138814	0.0925162	-1.50043	0.133503	0.547772	None	Fads1
ENSMUSG00000010721.15	138.583	0.198423	0.180322	1.10038	0.271166	0.708461	None	Lmbr1
ENSMUSG00000010751.15	401.435	-0.129834	0.119153	-1.08965	0.27587	0.709304	None	Tnfrsf22
ENSMUSG00000010755.17	853.97	-0.23477	0.0805671	-2.91397	0.00356866	0.0697611	None	Cars
ENSMUSG00000010760.5	0	NA	NA	NA	NA	NA	None	Phlda2
ENSMUSG00000010796.11	0.120293	-0.898294	3.52634	-0.254738	0.798925	NA	None	Asz1
ENSMUSG00000010797.6	0	NA	NA	NA	NA	NA	None	Wnt2
ENSMUSG00000010803.13	0	NA	NA	NA	NA	NA	None	Gabra1
ENSMUSG00000010825.17	0.352863	-0.388569	3.49749	-0.111099	0.911538	NA	None	Grid2ip
ENSMUSG00000010830.7	0.480685	-1.84093	3.5004	-0.52592	0.598944	NA	None	Kdelr3
ENSMUSG00000010841.13	0	NA	NA	NA	NA	NA	None	1700006E09Rik
ENSMUSG00000010911.12	151.973	-0.0455741	0.180138	-0.252995	0.800272	0.952927	None	Apip
ENSMUSG00000010914.10	565.964	0.0602098	0.0939196	0.641079	0.521472	0.858839	None	Pdhx
ENSMUSG00000010936.10	1973.02	0.00471614	0.060671	0.0777331	0.93804	0.986332	None	Vac14
ENSMUSG00000011034.6	0	NA	NA	NA	NA	NA	None	Slc5a1
ENSMUSG00000011052.6	1.05425	1.44628	2.39545	0.603759	0.546004	NA	None	1700049J03Rik
ENSMUSG00000011096.17	868.014	-0.00966297	0.0799199	-0.120908	0.903764	0.979525	None	Akt1s1
ENSMUSG00000011114.17	2257	0.0341092	0.0558467	0.610765	0.541355	0.866428	None	Tbrg1
ENSMUSG00000011118.3	0	NA	NA	NA	NA	NA	None	Panx3
ENSMUSG00000011148.13	12.4192	0.19922	0.638859	0.311837	0.755164	NA	None	Adssl1
ENSMUSG00000011154.17	0	NA	NA	NA	NA	NA	None	Cfap161
ENSMUSG00000011158.7	2096.71	-0.0721436	0.0582552	-1.23841	0.215565	0.654171	None	Brf1
ENSMUSG00000011171.11	2.81969	-1.22393	1.21795	-1.00491	0.314941	NA	None	Vipr2
ENSMUSG00000011179.7	1807.69	-0.0880543	0.0683138	-1.28897	0.197409	0.632134	None	Odc1
ENSMUSG00000011254.16	357.36	-0.136202	0.113898	-1.19582	0.231767	0.671797	None	Thg1l
ENSMUSG00000011257.19	2584.45	-0.0145351	0.05721	-0.254065	0.799445	0.95271	None	Pabpc4
ENSMUSG00000011263.16	0.535357	-1.51203	2.93086	-0.5159	0.605924	NA	None	Exoc3l2
ENSMUSG00000011267.8	11.5484	0.121654	0.613825	0.19819	0.842896	NA	None	Zfp296
ENSMUSG00000011305.11	0.118003	0.454767	3.52958	0.128845	0.897481	NA	None	Plin5
ENSMUSG00000011306.6	1792.38	-0.0213163	0.0623938	-0.341642	0.73262	0.931306	None	Sugp1
ENSMUSG00000011349.5	0	NA	NA	NA	NA	NA	None	Dmrtc2
ENSMUSG00000011350.15	0	NA	NA	NA	NA	NA	None	Gm5893
ENSMUSG00000011382.7	29.2288	-0.439951	0.406494	-1.08231	0.279117	NA	None	Dhdh
ENSMUSG00000011427.16	796.569	-0.0390868	0.0872113	-0.448185	0.65402	0.908948	None	Zfp790
ENSMUSG00000011463.5	0	NA	NA	NA	NA	NA	None	Cpb1
ENSMUSG00000011486.14	0.824329	-2.01974	2.46361	-0.819829	0.412313	NA	None	Slc25a41
ENSMUSG00000011589.8	0	NA	NA	NA	NA	NA	None	Fsd1
ENSMUSG00000011632.7	0	NA	NA	NA	NA	NA	None	Pinlyp
ENSMUSG00000011658.15	1022.05	0.0883734	0.0745906	1.18478	0.236104	0.675456	None	Fuz
ENSMUSG00000011751.16	2.30013	-0.246449	1.56122	-0.157857	0.87457	NA	None	Sptbn4
ENSMUSG00000011752.6	831.153	-0.0663999	0.0799676	-0.830334	0.40635	0.801467	None	Pgam1
ENSMUSG00000011831.16	93.2172	0.111651	0.218489	0.511014	0.609342	0.893003	None	Evi5
ENSMUSG00000011832.15	656.593	0.0858383	0.0902142	0.951494	0.341353	0.761581	None	Evi5l
ENSMUSG00000011837.4	444.561	0.0257729	0.113657	0.226761	0.82061	0.958567	None	Snapc2
ENSMUSG00000011877.13	2515.35	0.0106449	0.0544777	0.1954	0.84508	0.965667	None	Git1
ENSMUSG00000011884.13	3662.74	-0.0767102	0.0557239	-1.37661	0.168632	0.599415	None	Gltp
ENSMUSG00000011958.17	1848.59	0.0640246	0.0611597	1.04684	0.295172	0.727214	None	Bnip2
ENSMUSG00000011960.12	4984.47	0.0705639	0.0498088	1.4167	0.156572	0.584587	None	Ccnt1
ENSMUSG00000012017.3	1.68095	-3.07728	1.95108	-1.57722	0.114746	NA	None	Scarf2
ENSMUSG00000012042.8	0	NA	NA	NA	NA	NA	None	4930579F01Rik
ENSMUSG00000012076.7	641.681	0.124827	0.0908009	1.37473	0.169214	0.599507	None	Brms1l
ENSMUSG00000012114.16	3209.96	0.0492821	0.0504906	0.976066	0.329032	0.75508	None	Med15
ENSMUSG00000012117.13	1234.26	-0.0472528	0.0674086	-0.700991	0.483309	0.837639	None	Dhdds
ENSMUSG00000012123.15	454.873	-0.17578	0.106314	-1.65341	0.098248	0.476828	None	Aim1l
ENSMUSG00000012126.16	1077.83	-0.014773	0.0770399	-0.191758	0.847932	0.966291	None	Ubxn11
ENSMUSG00000012187.13	1.19027	-0.249425	1.82686	-0.136532	0.891401	NA	None	Mogat1
ENSMUSG00000012211.13	37.4905	-0.304878	0.362127	-0.841908	0.39984	NA	None	Tex22
ENSMUSG00000012282.2	7.35791	-0.719128	0.82897	-0.867496	0.38567	NA	None	Wnt8a
ENSMUSG00000012296.15	922.936	0.0181232	0.0839695	0.215831	0.829119	0.961527	None	Tjap1
ENSMUSG00000012350.15	0	NA	NA	NA	NA	NA	None	Ehf
ENSMUSG00000012396.12	0	NA	NA	NA	NA	NA	None	Nanog
ENSMUSG00000012405.15	8314.29	0.0105294	0.0543093	0.193878	0.846272	0.965667	None	Rpl15
ENSMUSG00000012422.14	2474.48	-0.0293811	0.0555829	-0.5286	0.597083	0.889962	None	Tmem167
ENSMUSG00000012428.9	0.461561	1.89931	3.34357	0.56805	0.570001	NA	None	Steap4
ENSMUSG00000012429.8	1357.49	0.0526	0.0656576	0.801125	0.423059	0.812902	None	Mplkip
ENSMUSG00000012443.3	2357.13	-0.162502	0.140697	-1.15499	0.248096	0.688074	None	Kif11
ENSMUSG00000012483.4	405.21	-0.137731	0.114685	-1.20095	0.22977	0.669431	None	Rpa3
ENSMUSG00000012519.14	15.4832	-0.690624	0.550134	-1.25537	0.209343	NA	None	Mlkl
ENSMUSG00000012520.10	0	NA	NA	NA	NA	NA	None	Phox2b
ENSMUSG00000012535.14	3737.02	0.056122	0.0506513	1.10801	0.267859	0.704562	None	Tnpo3
ENSMUSG00000012609.18	777.659	0.0987715	0.0926351	1.06624	0.286314	0.719035	None	Ttll5
ENSMUSG00000012640.16	1144.11	0.0302577	0.0747154	0.404973	0.685497	0.917331	None	Zfp715
ENSMUSG00000012705.16	1.77836	-0.355081	1.64828	-0.215425	0.829436	NA	None	Retn
ENSMUSG00000012777.14	0	NA	NA	NA	NA	NA	None	Acpt
ENSMUSG00000012819.15	101.384	-0.225194	0.213479	-1.05488	0.29148	0.72405	None	Cdh23
ENSMUSG00000012848.14	18936.5	-0.0144759	0.0517783	-0.279574	0.779804	0.947524	None	Rps5
ENSMUSG00000012889.8	471.909	0.100199	0.104701	0.957002	0.338566	0.761581	None	Podnl1
ENSMUSG00000013033.16	8426.36	-0.0404347	0.047571	-0.849987	0.395332	0.793277	None	Adgrl1
ENSMUSG00000013076.15	2.68235	1.35117	1.32784	1.01757	0.308882	NA	None	Amotl1
ENSMUSG00000013083.8	0	NA	NA	NA	NA	NA	None	2200002J24Rik
ENSMUSG00000013089.15	142.624	-0.0736563	0.183501	-0.401396	0.688129	0.918481	None	Etv5
ENSMUSG00000013091.5	0	NA	NA	NA	NA	NA	None	Tmem190
ENSMUSG00000013150.15	228.249	-0.149712	0.158557	-0.944215	0.34506	0.763079	None	Gfod2
ENSMUSG00000013155.9	150	0.0511074	0.177169	0.288467	0.772989	0.944317	None	Enkd1
ENSMUSG00000013158.5	0.119005	0.455239	3.52964	0.128976	0.897377	NA	None	4933405L10Rik
ENSMUSG00000013160.7	1787.51	-0.0916651	0.0617686	-1.48401	0.137807	0.554855	None	Atp6v0d1
ENSMUSG00000013275.9	1215.78	-0.0348246	0.0707795	-0.492016	0.622708	0.899867	None	Slc41a1
ENSMUSG00000013338.16	0.481439	-0.280839	3.10226	-0.0905271	0.927868	NA	None	Fer1l4
ENSMUSG00000013353.10	0	NA	NA	NA	NA	NA	None	4931406B18Rik
ENSMUSG00000013367.5	0.228795	1.06345	3.51378	0.302651	0.762156	NA	None	Iglon5
ENSMUSG00000013415.9	0	NA	NA	NA	NA	NA	None	Igf2bp1
ENSMUSG00000013418.8	0.112277	0.421254	3.52477	0.119512	0.904869	NA	None	B4galnt2
ENSMUSG00000013419.6	10.804	-0.31476	0.655383	-0.48027	0.631036	NA	None	Zfp651
ENSMUSG00000013465.18	2455.87	-0.0264129	0.0555078	-0.475841	0.634188	0.904123	None	Nelfb
ENSMUSG00000013483.14	0.589219	0.0172878	2.82703	0.0061152	0.995121	NA	None	Card14
ENSMUSG00000013495.15	1063.37	-0.0332548	0.0739581	-0.449644	0.652968	0.908948	None	Tmem175
ENSMUSG00000013523.13	7.63036	-0.543836	0.742944	-0.732001	0.464168	NA	None	Bcas1
ENSMUSG00000013539.13	921.003	-0.014925	0.0791025	-0.188679	0.850345	0.966303	None	Tango2
ENSMUSG00000013562.12	6.74895	-0.546662	0.79185	-0.69036	0.489968	NA	None	4833413E03Rik
ENSMUSG00000013584.5	0	NA	NA	NA	NA	NA	None	Aldh1a2
ENSMUSG00000013593.12	2714.31	0.00275583	0.0549819	0.0501224	0.960025	0.99153	None	Ndufs2
ENSMUSG00000013611.14	0.727099	-1.45642	2.58139	-0.5642	0.572618	NA	None	Snx31
ENSMUSG00000013622.15	566.503	0.0379891	0.0941401	0.403538	0.686553	0.918068	None	Atraid
ENSMUSG00000013629.16	5576.55	-0.046543	0.0455859	-1.021	0.307256	0.739827	None	Cad
ENSMUSG00000013643.13	0.329368	0.788999	3.49366	0.225837	0.821328	NA	None	Lypd8
ENSMUSG00000013646.17	1069.24	-0.0778319	0.0721643	-1.07854	0.280794	0.713425	None	Sh3bp5l
ENSMUSG00000013653.2	0	NA	NA	NA	NA	NA	None	1810065E05Rik
ENSMUSG00000013662.5	3211.77	-0.017119	0.0619536	-0.27632	0.782302	0.947553	None	Atad1
ENSMUSG00000013663.7	11230.8	0.0856579	0.0432422	1.98089	0.0476038	0.344594	None	Pten
ENSMUSG00000013668.9	0	NA	NA	NA	NA	NA	None	4933402N03Rik
ENSMUSG00000013701.12	1035.65	0.0341671	0.0741069	0.461051	0.644762	0.907434	None	Timm23
ENSMUSG00000013707.3	1285.67	-0.0171126	0.0684619	-0.249958	0.80262	0.952942	None	Tnfaip8l2
ENSMUSG00000013736.16	1002.38	-0.0426614	0.0766346	-0.556687	0.577742	0.88159	None	Trnt1
ENSMUSG00000013766.11	0	NA	NA	NA	NA	NA	None	Ly6g6e
ENSMUSG00000013787.15	5032.12	-0.0692623	0.0460546	-1.50392	0.132603	0.547013	None	Ehmt2
ENSMUSG00000013822.6	575.384	-0.0116812	0.0975581	-0.119736	0.904692	0.9797	None	Elof1
ENSMUSG00000013833.15	1507.53	-0.133315	0.07007	-1.90259	0.0570935	0.376338	None	Med16
ENSMUSG00000013846.9	8729.56	-0.0412554	0.0428243	-0.963366	0.335364	0.759521	None	St3gal1
ENSMUSG00000013858.14	2979.95	-0.049823	0.0546278	-0.912045	0.361745	0.773835	None	Tmem259
ENSMUSG00000013878.17	724.986	0.0763548	0.0885645	0.862138	0.388612	0.78925	None	Rnf170
ENSMUSG00000013921.15	18.3398	-0.15702	0.489293	-0.320913	0.748276	NA	None	Clip3
ENSMUSG00000013928.13	4.69699	-0.209096	0.958677	-0.218109	0.827344	NA	None	Thap8
ENSMUSG00000013936.12	0	NA	NA	NA	NA	NA	None	Myl2
ENSMUSG00000013973.12	1249.01	0.0179008	0.0755326	0.236995	0.812661	0.955657	None	Dedd
ENSMUSG00000013974.3	0.355011	1.36708	3.50113	0.390467	0.696191	NA	None	Mcemp1
ENSMUSG00000013997.10	694.452	-0.0131587	0.0919054	-0.143176	0.886151	0.974607	None	Nit1
ENSMUSG00000014030.15	0.79473	-2.36403	2.51893	-0.938503	0.347986	NA	None	Pax5
ENSMUSG00000014039.17	1773.99	0.160468	0.0624665	2.56887	0.0102031	0.141048	None	Prdm15
ENSMUSG00000014074.17	1289.22	-0.0725466	0.0716635	-1.01232	0.311384	0.742254	None	Rnf168
ENSMUSG00000014075.15	9.87533	0.090704	0.655022	0.138475	0.889865	NA	None	Tctex1d2
ENSMUSG00000014077.13	2946.43	-0.0237477	0.0581007	-0.408732	0.682736	0.916346	None	Chp1
ENSMUSG00000014104.12	0	NA	NA	NA	NA	NA	None	Sval2
ENSMUSG00000014158.11	50.6418	-0.123249	0.316356	-0.389589	0.696841	0.920714	None	Trpv4
ENSMUSG00000014164.14	254.626	-0.127592	0.150128	-0.849892	0.395385	0.793277	None	Klhl3
ENSMUSG00000014177.10	481.062	-0.111927	0.101365	-1.10419	0.269509	0.70701	None	Tvp23b
ENSMUSG00000014195.15	3693.23	-0.0673238	0.0512962	-1.31245	0.189368	0.620524	None	Dnajc7
ENSMUSG00000014198.15	0.305274	-1.54032	3.51532	-0.438174	0.66126	NA	None	Zfp385c
ENSMUSG00000014226.10	1297.42	-0.130579	0.0700225	-1.86482	0.0622071	0.388964	None	Cacybp
ENSMUSG00000014232.14	629.043	0.12735	0.0930095	1.36922	0.170932	0.601477	None	Cluap1
ENSMUSG00000014243.5	51.1984	-0.0690421	0.308427	-0.223852	0.822872	0.959305	None	Zswim7
ENSMUSG00000014245.8	486.315	0.0599959	0.0984927	0.60914	0.542431	0.866428	None	Pigl
ENSMUSG00000014294.4	486.819	0.0594646	0.103612	0.573914	0.566026	0.878251	None	Ndufa2
ENSMUSG00000014301.12	326.086	-0.0971235	0.119964	-0.809604	0.418168	0.810337	None	Pam16
ENSMUSG00000014303.13	114.774	0.290278	0.193143	1.50292	0.132861	0.547014	None	Glis2
ENSMUSG00000014313.14	813.043	0.00512312	0.0840716	0.0609376	0.951409	0.989554	None	Cox6c
ENSMUSG00000014329.14	0.228795	1.06345	3.51378	0.302651	0.762156	NA	None	Bicc1
ENSMUSG00000014349.7	2835.64	-0.0163307	0.0532045	-0.306942	0.758887	0.941621	None	Ube2z
ENSMUSG00000014351.12	0	NA	NA	NA	NA	NA	None	Gip
ENSMUSG00000014353.14	1845.92	0.120586	0.0609115	1.9797	0.0477375	0.34492	None	Tmem87b
ENSMUSG00000014355.10	8420.63	0.0370435	0.0448497	0.825946	0.408835	0.803544	None	Anapc1
ENSMUSG00000014361.5	0.468729	-0.21613	3.09637	-0.069801	0.944352	NA	None	Mertk
ENSMUSG00000014402.14	1200.4	-0.0204598	0.0686383	-0.298082	0.765641	0.943535	None	Tsg101
ENSMUSG00000014418.15	1960.03	0.0219881	0.0614871	0.357605	0.720639	0.928058	None	Hps5
ENSMUSG00000014426.8	1795.23	0.0681707	0.063511	1.07337	0.283106	0.716056	None	Map3k4
ENSMUSG00000014444.16	2899.46	-0.0152529	0.057216	-0.266585	0.789789	0.951027	None	Piezo1
ENSMUSG00000014453.3	2.42659	-0.138495	1.38723	-0.0998354	0.920475	NA	None	Blk
ENSMUSG00000014496.7	1910.86	-0.014545	0.0653849	-0.222453	0.823961	0.959481	None	Ankrd28
ENSMUSG00000014498.9	6616.78	0.0659508	0.0487364	1.35321	0.175987	0.605946	None	Ankrd52
ENSMUSG00000014503.14	18.6144	-0.391811	0.479522	-0.817086	0.413879	NA	None	Pkd2l2
ENSMUSG00000014504.16	880.166	-0.0280306	0.0822497	-0.340798	0.733255	0.931306	None	Srp19
ENSMUSG00000014529.9	1.83859	0.308141	1.47037	0.209567	0.834005	NA	None	Tmbim7
ENSMUSG00000014542.3	7.15856	-0.775483	0.774426	-1.00136	0.316651	NA	None	Clec4f
ENSMUSG00000014543.14	0	NA	NA	NA	NA	NA	None	Klra17
ENSMUSG00000014547.9	380.06	0.122726	0.110542	1.11023	0.266901	0.704375	None	Wdfy2
ENSMUSG00000014550.14	1324.59	-0.00504915	0.0666078	-0.0758042	0.939575	0.986852	None	Rbsn
ENSMUSG00000014551.8	659.554	0.133419	0.0920186	1.44992	0.147082	0.567608	None	Mrps25
ENSMUSG00000014554.13	1077.43	0.0998612	0.0746764	1.33725	0.181141	0.610786	None	Dguok
ENSMUSG00000014592.19	746.102	0.180664	0.087322	2.06894	0.0385515	0.309087	None	Camta1
ENSMUSG00000014599.10	11.4724	0.217768	0.614173	0.354571	0.722911	NA	None	Csf1
ENSMUSG00000014601.13	2144.66	0.0433464	0.0581478	0.745452	0.455999	0.826869	None	Strip1
ENSMUSG00000014602.15	0.601231	-1.29007	3.00068	-0.429926	0.66725	NA	None	Kif1a
ENSMUSG00000014603.2	0	NA	NA	NA	NA	NA	None	Alx3
ENSMUSG00000014606.14	2403.1	0.0126505	0.057234	0.221031	0.825068	0.960368	None	Slc25a11
ENSMUSG00000014609.16	3.91376	0.846192	1.07947	0.783893	0.433103	NA	None	Chrne
ENSMUSG00000014633.15	245.353	-0.0908038	0.138273	-0.656698	0.511375	0.853173	None	Cmc2
ENSMUSG00000014668.15	3305.46	0.0347949	0.0526989	0.660259	0.509088	0.851708	None	Chfr
ENSMUSG00000014686.8	47.7216	-0.0161627	0.300394	-0.053805	0.95709	0.991456	None	Ceacam16
ENSMUSG00000014704.10	1.59794	0.13521	1.57243	0.0859882	0.931476	NA	None	Hoxa2
ENSMUSG00000014725.14	0.350822	-1.11249	3.50153	-0.317714	0.750702	NA	None	Adam28
ENSMUSG00000014747.6	0.351926	0.412531	3.48574	0.118348	0.905792	NA	None	Ankrd53
ENSMUSG00000014748.13	3210.5	-0.0168264	0.0562256	-0.299267	0.764737	0.943535	None	Tex261
ENSMUSG00000014763.7	1647.7	-0.0137443	0.0653838	-0.210209	0.833504	0.962072	None	Fam120b
ENSMUSG00000014767.16	1894.37	0.0273904	0.0627685	0.436371	0.662568	0.909499	None	Tbp
ENSMUSG00000014769.9	2569.05	-0.00561693	0.0568593	-0.0987865	0.921308	0.982701	None	Psmb1
ENSMUSG00000014771.12	677.741	-0.0252722	0.086651	-0.291655	0.770551	0.943535	None	Pdcd2
ENSMUSG00000014773.13	4.07848	1.15448	1.22583	0.941796	0.346297	NA	None	Dll1
ENSMUSG00000014776.6	0.361231	-1.79266	3.49679	-0.512659	0.60819	NA	None	Nol3
ENSMUSG00000014778.10	1122.23	-0.0114241	0.0721703	-0.158294	0.874226	0.971465	None	Fhod1
ENSMUSG00000014782.15	14.6213	0.485971	0.56283	0.863442	0.387894	NA	None	Plekhg4
ENSMUSG00000014786.7	198.8	0.0212125	0.149512	0.141878	0.887177	0.974607	None	Slc9a5
ENSMUSG00000014791.9	392.963	0.14558	0.122095	1.19235	0.233123	0.672404	None	Elmo3
ENSMUSG00000014813.8	0.469735	-0.641468	3.32117	-0.193146	0.846845	NA	None	Stc1
ENSMUSG00000014837.14	551.366	0.0186076	0.106212	0.175193	0.860928	0.968169	None	4931428F04Rik
ENSMUSG00000014846.12	14.0477	0.120357	0.574094	0.209646	0.833944	NA	None	Tppp3
ENSMUSG00000014850.15	2133.71	0.0935198	0.060257	1.55202	0.120658	0.524466	None	Msh3
ENSMUSG00000014852.16	1.12126	-0.106418	2.60304	-0.0408822	0.96739	NA	None	Adamts13
ENSMUSG00000014856.12	653.225	0.0836613	0.0882826	0.947653	0.343306	0.762085	None	Tmem208
ENSMUSG00000014859.8	2815.04	-0.05389	0.0569909	-0.94559	0.344358	0.762171	None	E2f4
ENSMUSG00000014867.9	6226.31	0.0283618	0.0499282	0.568053	0.569999	0.878882	None	Surf4
ENSMUSG00000014873.15	738.287	-0.0557359	0.0829436	-0.671974	0.5016	0.847171	None	Surf2
ENSMUSG00000014905.3	609.998	0.051658	0.098924	0.522199	0.601532	0.890724	None	Dnajb9
ENSMUSG00000014907.9	671.379	0.0683214	0.0917232	0.744865	0.456353	0.826989	None	Naf1
ENSMUSG00000014932.15	4.23502	0.282724	1.01357	0.278939	0.780292	NA	None	Yes1
ENSMUSG00000014956.15	8393.96	0.0592224	0.0502493	1.17857	0.238568	0.678697	None	Ppp1cb
ENSMUSG00000014959.12	2213.58	-0.0365425	0.0570566	-0.640461	0.521873	0.858839	None	Gorasp2
ENSMUSG00000014980.14	368.754	0.0948165	0.124972	0.758701	0.448031	0.823917	None	Tsen15
ENSMUSG00000015001.17	0	NA	NA	NA	NA	NA	None	Oc90
ENSMUSG00000015002.16	6278.56	-0.0438538	0.0475839	-0.92161	0.356732	0.770907	None	Efr3a
ENSMUSG00000015013.8	323.233	0.0180973	0.121576	0.148856	0.881667	0.973767	None	Trappc2l
ENSMUSG00000015016.7	339.543	-0.0472559	0.120522	-0.392093	0.69499	0.920108	None	Acsf3
ENSMUSG00000015023.7	1382.23	0.00298904	0.0659825	0.0453005	0.963868	0.991687	None	Ddx19a
ENSMUSG00000015027.10	1119.16	0.00904579	0.0736279	0.122858	0.902219	0.979006	None	Galns
ENSMUSG00000015053.14	0	NA	NA	NA	NA	NA	None	Gata2
ENSMUSG00000015083.11	15.3676	-0.47035	0.527066	-0.892393	0.372182	NA	None	C8g
ENSMUSG00000015085.8	0	NA	NA	NA	NA	NA	None	Entpd2
ENSMUSG00000015087.14	2646.05	0.108036	0.0591538	1.82636	0.0677962	0.402329	None	Rabl6
ENSMUSG00000015090.13	0.175411	-0.934151	3.53124	-0.264539	0.791364	NA	None	Ptgds
ENSMUSG00000015092.9	802.232	0.0540828	0.0828931	0.65244	0.514118	0.855243	None	Edf1
ENSMUSG00000015093.15	4.30959	0.392248	0.963556	0.407084	0.683946	NA	None	Clic3
ENSMUSG00000015094.16	38.2605	-0.682219	0.350144	-1.94839	0.0513678	NA	None	Npdc1
ENSMUSG00000015095.12	1521.73	0.0154765	0.0732146	0.211385	0.832587	0.962072	None	Fbxw5
ENSMUSG00000015112.15	357.944	0.0827002	0.116969	0.707027	0.47955	0.836682	None	Slc25a13
ENSMUSG00000015120.15	5297.67	0.0276794	0.0481433	0.574938	0.565333	0.878251	None	Ube2i
ENSMUSG00000015126.9	461.593	-0.108399	0.104406	-1.03825	0.299154	0.732042	None	Tsr3
ENSMUSG00000015127.14	1888.38	-0.0276008	0.0627592	-0.439789	0.66009	0.909499	None	Unkl
ENSMUSG00000015133.17	19.8971	0.308137	0.484363	0.63617	0.524665	NA	None	Lrrk1
ENSMUSG00000015134.15	0	NA	NA	NA	NA	NA	None	Aldh1a3
ENSMUSG00000015143.14	16819.2	-0.0483655	0.0443249	-1.09116	0.275203	0.709259	None	Actn1
ENSMUSG00000015149.14	1150.57	0.0660154	0.0723967	0.911856	0.361844	0.773835	None	Sirt2
ENSMUSG00000015165.16	21291.1	0.0488491	0.0385724	1.26643	0.20536	0.644653	None	Hnrnpl
ENSMUSG00000015176.9	1919.87	-0.0943834	0.0587985	-1.6052	0.10845	0.501286	None	Nolc1
ENSMUSG00000015189.12	2230.85	-0.0127007	0.0645237	-0.196838	0.843954	0.965657	None	Casd1
ENSMUSG00000015202.13	321.663	0.00474964	0.118442	0.040101	0.968013	0.99307	None	Cnksr3
ENSMUSG00000015214.14	3154.19	0.0170235	0.0555529	0.306438	0.759271	0.941621	None	Mtmr1
ENSMUSG00000015217.11	127.78	-0.0432618	0.202028	-0.214137	0.83044	0.96162	None	Hmgb3
ENSMUSG00000015224.10	0.477309	-0.164808	3.47735	-0.0473946	0.962199	NA	None	Cyp2j9
ENSMUSG00000015242.14	0	NA	NA	NA	NA	NA	None	Nipsnap3a
ENSMUSG00000015247.10	478.753	-0.0819524	0.103995	-0.788045	0.43067	0.816131	None	Nipsnap3b
ENSMUSG00000015289.4	515.371	-0.109715	0.106801	-1.02728	0.304288	0.736005	None	Lage3
ENSMUSG00000015290.15	610.148	-0.0675979	0.0949255	-0.712115	0.476393	0.835894	None	Ubl4a
ENSMUSG00000015291.10	3216.97	0.00462429	0.0615258	0.0751603	0.940087	0.986852	None	Gdi1
ENSMUSG00000015305.5	0.51777	-0.232633	2.98638	-0.0778981	0.937909	NA	None	Sash1
ENSMUSG00000015312.8	83.5951	0.238447	0.22733	1.0489	0.294222	0.726672	None	Gadd45b
ENSMUSG00000015314.10	4289.25	0.0908408	0.0470562	1.93047	0.053548	0.363026	None	Slamf6
ENSMUSG00000015316.11	1135.32	0.0753747	0.0755747	0.997352	0.318594	0.747646	None	Slamf1
ENSMUSG00000015335.16	350.486	-0.133035	0.115546	-1.15137	0.249582	0.690048	None	Zdhhc12
ENSMUSG00000015337.5	166.393	0.0917619	0.167727	0.547092	0.584315	0.885553	None	Endog
ENSMUSG00000015340.10	1.20306	-2.21439	1.92971	-1.14752	0.251165	NA	None	Cybb
ENSMUSG00000015341.16	1904.78	-0.0508819	0.0717121	-0.70953	0.477995	0.836209	None	Golga7
ENSMUSG00000015342.6	47.3288	-0.448913	0.298189	-1.50546	0.132205	0.546924	None	Xk
ENSMUSG00000015354.8	0.118003	0.454767	3.52958	0.128845	0.897481	NA	None	Pcolce2
ENSMUSG00000015355.13	2552.74	-0.144026	0.0555042	-2.59487	0.00946255	0.133796	None	Cd48
ENSMUSG00000015357.10	943.198	0.0263238	0.0752765	0.349695	0.726568	0.929433	None	Clpx
ENSMUSG00000015363.13	1912.2	0.00449258	0.0616482	0.0728744	0.941906	0.98772	None	Trabd
ENSMUSG00000015365.15	0	NA	NA	NA	NA	NA	None	Mov10l1
ENSMUSG00000015377.9	648.128	0.0650066	0.100574	0.646359	0.518047	0.857121	None	Dennd6b
ENSMUSG00000015396.3	236.472	0.398727	0.15138	2.63395	0.00843982	0.123992	None	Cd83
ENSMUSG00000015401.12	0	NA	NA	NA	NA	NA	None	Tmem27
ENSMUSG00000015405.15	0	NA	NA	NA	NA	NA	None	Ace2
ENSMUSG00000015437.4	14.8987	-0.974786	0.544902	-1.78892	0.0736278	NA	None	Gzmb
ENSMUSG00000015441.3	0	NA	NA	NA	NA	NA	None	Gzmf
ENSMUSG00000015443.8	0	NA	NA	NA	NA	NA	None	Gzmn
ENSMUSG00000015451.16	79.8815	-0.246299	0.246666	-0.998515	0.31803	0.747157	None	C4a
ENSMUSG00000015452.14	165.995	-0.0978033	0.169618	-0.576609	0.564203	0.877797	None	Ager
ENSMUSG00000015461.15	2774.62	0.0248207	0.0591191	0.419843	0.6746	0.913644	None	Atf6b
ENSMUSG00000015467.14	39.3969	-0.127233	0.347065	-0.366596	0.71392	NA	None	Egfl8
ENSMUSG00000015468.14	15.8557	-0.167536	0.512006	-0.327216	0.743504	NA	None	Notch4
ENSMUSG00000015474.16	317.162	-0.0108334	0.135677	-0.0798471	0.936359	0.985797	None	Ppt2
ENSMUSG00000015476.6	671.792	0.137822	0.0969507	1.42157	0.155152	0.583992	None	Prrt1
ENSMUSG00000015478.13	629.795	0.125131	0.0909563	1.37573	0.168905	0.599415	None	Rnf5
ENSMUSG00000015484.3	0	NA	NA	NA	NA	NA	None	Fam163a
ENSMUSG00000015488.14	1491.41	0.0670431	0.0663661	1.0102	0.312399	0.743321	None	Cacfd1
ENSMUSG00000015519.12	0	NA	NA	NA	NA	NA	None	2310057J18Rik
ENSMUSG00000015522.18	3321.72	0.110135	0.0504219	2.18428	0.0289418	0.265092	None	Arnt
ENSMUSG00000015533.8	17.2914	-0.894358	0.494766	-1.80764	0.0706632	NA	None	Itga2
ENSMUSG00000015536.14	606.984	-0.0256036	0.0910765	-0.281122	0.778617	0.947245	None	Mocs2
ENSMUSG00000015542.17	63.6937	0.171953	0.263156	0.653425	0.513482	0.855016	None	Nat9
ENSMUSG00000015568.15	0.2852	-0.148829	3.52332	-0.0422411	0.966306	NA	None	Lpl
ENSMUSG00000015575.14	1681.1	-0.0498839	0.0664552	-0.750639	0.45287	0.825611	None	Atp6v0e
ENSMUSG00000015579.4	0	NA	NA	NA	NA	NA	None	Nkx2-5
ENSMUSG00000015597.16	3023.94	-0.140149	0.0529615	-2.64625	0.00813901	0.122898	None	Zfp318
ENSMUSG00000015599.8	0.704291	-0.494879	2.68842	-0.184078	0.853952	NA	None	Ttbk1
ENSMUSG00000015605.5	3288.52	-0.0541749	0.0510791	-1.06061	0.288868	0.721489	None	Srf
ENSMUSG00000015627.5	0	NA	NA	NA	NA	NA	None	Gata5
ENSMUSG00000015647.9	4.24685	-1.35247	1.08267	-1.24919	0.211594	NA	None	Lama5
ENSMUSG00000015652.9	0	NA	NA	NA	NA	NA	None	Steap1
ENSMUSG00000015653.13	0	NA	NA	NA	NA	NA	None	Steap2
ENSMUSG00000015656.16	22232.7	-0.0621225	0.0479869	-1.29457	0.195468	0.628799	None	Hspa8
ENSMUSG00000015659.12	278.271	0.184751	0.133842	1.38037	0.167473	0.598381	None	Serac1
ENSMUSG00000015665.8	0	NA	NA	NA	NA	NA	None	Awat1
ENSMUSG00000015668.13	392.954	-0.112758	0.10901	-1.03438	0.300958	0.734418	None	Pdzd11
ENSMUSG00000015671.10	2781.29	-0.0508696	0.0547341	-0.929395	0.352685	0.767131	None	Psma2
ENSMUSG00000015672.3	343.176	0.111613	0.116532	0.957794	0.338167	0.761581	None	Mrpl32
ENSMUSG00000015697.14	3361.52	-0.0824582	0.0508084	-1.62292	0.104606	0.493274	None	Setdb1
ENSMUSG00000015702.13	8.86098	-0.858305	0.696397	-1.23249	0.217765	NA	None	Anxa9
ENSMUSG00000015709.9	0.294416	-0.175063	3.52136	-0.0497147	0.96035	NA	None	Arnt2
ENSMUSG00000015711.8	435.501	-0.0723581	0.107021	-0.67611	0.498971	0.845551	None	Prune
ENSMUSG00000015714.11	2731.17	-0.0138812	0.0627981	-0.221045	0.825058	0.960368	None	Cers2
ENSMUSG00000015721.18	0	NA	NA	NA	NA	NA	None	Nlrp5
ENSMUSG00000015733.13	4625.82	-0.0412728	0.0522116	-0.790492	0.42924	0.815338	None	Capza2
ENSMUSG00000015747.5	590.964	-0.0404038	0.093413	-0.432529	0.665357	0.910507	None	Vps45
ENSMUSG00000015748.13	1516.6	-0.0376435	0.0640426	-0.587789	0.556674	0.874375	None	Prpf3
ENSMUSG00000015749.12	4162.57	0.00689211	0.0552011	0.124855	0.900639	0.978492	None	Anp32e
ENSMUSG00000015750.15	1294.34	-0.057899	0.070161	-0.82523	0.409241	0.803943	None	Aph1a
ENSMUSG00000015755.16	5255.86	0.03235	0.0476622	0.678736	0.497305	0.845417	None	Tab2
ENSMUSG00000015757.10	2037.37	0.0323724	0.0577491	0.56057	0.575091	0.881157	None	Ppil4
ENSMUSG00000015759.10	1193.69	-0.0495156	0.0767764	-0.644932	0.518971	0.857587	None	Cnih1
ENSMUSG00000015766.14	0.701548	-2.02334	2.65655	-0.761643	0.446273	NA	None	Eps8
ENSMUSG00000015776.12	1817.25	0.0963828	0.0701963	1.37305	0.169738	0.599507	None	Med22
ENSMUSG00000015787.15	0.228795	1.06345	3.51378	0.302651	0.762156	NA	None	Abo
ENSMUSG00000015790.16	596.473	-0.119372	0.0958444	-1.24547	0.212958	0.652365	None	Surf1
ENSMUSG00000015804.14	1267.05	0.0663333	0.0737873	0.89898	0.368663	0.778792	None	Med28
ENSMUSG00000015806.12	1071.41	-0.0674762	0.0754007	-0.894902	0.37084	0.779772	None	Qdpr
ENSMUSG00000015812.7	48.1922	0.108935	0.305528	0.356547	0.721431	0.928058	None	Gnrh1
ENSMUSG00000015829.13	0	NA	NA	NA	NA	NA	None	Tnr
ENSMUSG00000015837.15	3587.78	-0.0173212	0.0593202	-0.291995	0.770291	0.943535	None	Sqstm1
ENSMUSG00000015839.6	1660.04	0.0305473	0.0642309	0.475587	0.634369	0.904191	None	Nfe2l2
ENSMUSG00000015843.10	0.219579	0.739688	3.51195	0.21062	0.833183	NA	None	Rxrg
ENSMUSG00000015850.11	35.9516	-0.231793	0.360731	-0.642565	0.520507	NA	None	Adamtsl4
ENSMUSG00000015852.13	0	NA	NA	NA	NA	NA	None	Fcrls
ENSMUSG00000015854.7	0	NA	NA	NA	NA	NA	None	Cd5l
ENSMUSG00000015869.16	1447.92	-0.130445	0.0648822	-2.01048	0.0443802	0.331718	None	Prpsap1
ENSMUSG00000015879.8	0.259727	-1.20262	3.51145	-0.342485	0.731986	NA	None	Fam184b
ENSMUSG00000015880.13	1043.94	-0.13253	0.0889382	-1.49013	0.13619	0.55178	None	Ncapg
ENSMUSG00000015889.7	4294.87	-0.111544	0.0546196	-2.04219	0.0411322	0.318395	None	Lta4h
ENSMUSG00000015890.2	3.61942	0.468751	1.24954	0.37514	0.707556	NA	None	Amdhd1
ENSMUSG00000015932.8	203.223	-0.104678	0.147675	-0.708841	0.478423	0.836209	None	Dstn
ENSMUSG00000015937.14	8102.86	0.0731886	0.0445346	1.64341	0.100299	0.482467	None	H2afy
ENSMUSG00000015942.9	840.22	0.0796487	0.0801759	0.993425	0.320503	0.748704	None	Gtf2ird2
ENSMUSG00000015943.11	69.9715	0.338739	0.261201	1.29685	0.194683	0.628113	None	Bola1
ENSMUSG00000015944.9	1192.61	-0.166134	0.0695647	-2.38819	0.0169317	0.196718	None	Gatsl2
ENSMUSG00000015947.10	0	NA	NA	NA	NA	NA	None	Fcgr1
ENSMUSG00000015957.12	0	NA	NA	NA	NA	NA	None	Wnt11
ENSMUSG00000015961.8	3239.69	0.0678721	0.0530588	1.27919	0.200831	0.63762	None	Adss
ENSMUSG00000015962.5	0	NA	NA	NA	NA	NA	None	1700016C15Rik
ENSMUSG00000015966.16	42.2061	-0.25718	0.364491	-0.705585	0.480446	NA	None	Il17rb
ENSMUSG00000015968.16	14.3264	-0.812649	0.584403	-1.39056	0.164358	NA	None	Cacna1d
ENSMUSG00000015970.18	54.7864	0.110341	0.318939	0.345961	0.729372	0.930033	None	Chdh
ENSMUSG00000015971.4	1111.12	0.0573356	0.0708001	0.809824	0.418041	0.810337	None	Actr8
ENSMUSG00000015980.14	61.4591	-0.257057	0.284386	-0.903903	0.366047	0.777474	None	Lrrc27
ENSMUSG00000015981.12	0.687556	0.0475391	2.71651	0.0175001	0.986038	NA	None	Stk32c
ENSMUSG00000015994.9	1016.17	0.0740399	0.0737323	1.00417	0.315295	0.745637	None	Fnta
ENSMUSG00000016018.3	2766.26	-0.0126073	0.0522096	-0.241474	0.809187	0.954256	None	Skiv2l2
ENSMUSG00000016024.9	40.1013	-0.224011	0.351582	-0.637152	0.524026	NA	None	Lbp
ENSMUSG00000016028.9	5304.75	0.0310296	0.0573343	0.541206	0.588366	0.88686	None	Celsr1
ENSMUSG00000016087.13	5139.41	-0.000839324	0.0497002	-0.0168877	0.986526	0.996938	None	Fli1
ENSMUSG00000016128.14	1.7863	-0.663763	1.62979	-0.407269	0.68381	NA	None	Stard13
ENSMUSG00000016150.15	0.415998	-1.81531	3.50116	-0.518489	0.604117	NA	None	Tenm1
ENSMUSG00000016179.11	4.51751	-0.951718	1.02109	-0.932064	0.351304	NA	None	Camk1g
ENSMUSG00000016181.9	2055.23	0.00035822	0.057866	0.00619052	0.995061	0.998572	None	Diexf
ENSMUSG00000016194.14	2027.38	0.0652226	0.0615153	1.06027	0.289024	0.721489	None	Hsd11b1
ENSMUSG00000016200.13	31.5225	-0.619689	0.372069	-1.66552	0.0958086	NA	None	Syt14
ENSMUSG00000016206.6	1221.82	0.0240479	0.0715973	0.335877	0.736964	0.933111	None	H2-M3
ENSMUSG00000016239.11	13.6934	0.0713694	0.580161	0.123016	0.902094	NA	None	Lonrf3
ENSMUSG00000016252.7	1129.39	-0.0837845	0.0831113	-1.0081	0.313406	0.744246	None	Atp5e
ENSMUSG00000016253.12	1220.73	-0.0106291	0.0730437	-0.145517	0.884303	0.974544	None	Nelfcd
ENSMUSG00000016255.5	0.238011	0.690993	3.50608	0.197085	0.843761	NA	None	Tubb1
ENSMUSG00000016256.10	722.804	-0.136008	0.0829313	-1.64001	0.101003	0.484784	None	Ctsz
ENSMUSG00000016257.15	1081.31	-0.0498111	0.0755345	-0.659449	0.509608	0.851766	None	Slmo2
ENSMUSG00000016262.14	0	NA	NA	NA	NA	NA	None	Sertad4
ENSMUSG00000016283.13	0.785209	-2.24534	2.5452	-0.882187	0.377676	NA	None	H2-M2
ENSMUSG00000016308.12	996.021	-0.0585044	0.0816076	-0.716899	0.473436	0.83467	None	Ube2a
ENSMUSG00000016319.3	12611.1	-0.0225275	0.049077	-0.459024	0.646217	0.907434	None	Slc25a5
ENSMUSG00000016327.9	0	NA	NA	NA	NA	NA	None	Atp1b4
ENSMUSG00000016344.14	1533.57	-0.050944	0.0718995	-0.708544	0.478607	0.836209	None	Ppdpf
ENSMUSG00000016346.17	0.118003	0.454767	3.52958	0.128845	0.897481	NA	None	Kcnq2
ENSMUSG00000016349.10	0	NA	NA	NA	NA	NA	None	Eef1a2
ENSMUSG00000016382.15	14.486	0.353618	0.540254	0.65454	0.512764	NA	None	Pls3
ENSMUSG00000016386.15	14.4987	-0.358865	0.540861	-0.663506	0.507007	NA	None	Mpped2
ENSMUSG00000016409.4	960.083	-0.0690194	0.0751195	-0.918795	0.358203	0.771713	None	Nkap
ENSMUSG00000016427.7	412.978	-0.0297822	0.114525	-0.26005	0.794825	0.95186	None	Ndufa1
ENSMUSG00000016458.13	0	NA	NA	NA	NA	NA	None	Wt1
ENSMUSG00000016477.17	1176.39	-0.0959448	0.0706225	-1.35856	0.174287	0.605539	None	E2f3
ENSMUSG00000016481.15	3265.28	-0.00109473	0.050269	-0.0217774	0.982626	0.996235	None	Cr1l
ENSMUSG00000016487.15	226.689	-0.178923	0.139043	-1.28682	0.198157	0.633677	None	Ppfibp1
ENSMUSG00000016493.13	342.979	0.115041	0.120804	0.952297	0.340947	0.761581	None	Cd46
ENSMUSG00000016494.9	0.120644	-0.89788	3.52628	-0.254626	0.799012	NA	None	Cd34
ENSMUSG00000016495.12	2062.17	0.0226678	0.0578707	0.391698	0.695281	0.920261	None	Plgrkt
ENSMUSG00000016496.7	1339.85	-0.0738297	0.0742023	-0.994979	0.319747	0.748394	None	Cd274
ENSMUSG00000016498.9	33.9137	-0.308923	0.356224	-0.867216	0.385824	NA	None	Pdcd1lg2
ENSMUSG00000016503.16	1305.59	-0.169661	0.0677431	-2.50448	0.012263	0.159033	None	Gtf3a
ENSMUSG00000016510.11	452.225	-0.205883	0.10514	-1.95819	0.0502078	0.351513	None	Mtif3
ENSMUSG00000016520.7	1451.12	0.0174523	0.0668138	0.261208	0.793932	0.95186	None	Lnx2
ENSMUSG00000016524.12	0.351926	0.412531	3.48574	0.118348	0.905792	NA	None	Il19
ENSMUSG00000016526.8	10.5031	1.84597	0.696989	2.64849	0.00808525	NA	None	Dyrk3
ENSMUSG00000016528.10	2806.04	0.125985	0.0550414	2.28891	0.0220848	0.228184	None	Mapkapk2
ENSMUSG00000016529.5	0	NA	NA	NA	NA	NA	None	Il10
ENSMUSG00000016534.15	1578.87	0.0180019	0.0666565	0.27007	0.787106	0.949808	None	Lamp2
ENSMUSG00000016541.9	3105.4	-0.106006	0.0547329	-1.93678	0.0527718	0.360601	None	Atxn10
ENSMUSG00000016552.13	280.435	-0.167982	0.133261	-1.26055	0.207471	0.647682	None	Foxred2
ENSMUSG00000016554.8	3862.62	-0.0790212	0.0550006	-1.43673	0.150794	0.574509	None	Eif3d
ENSMUSG00000016559.14	8138.37	0.00591522	0.0970954	0.0609217	0.951422	0.989554	None	H3f3b
ENSMUSG00000016619.9	3198.04	-0.0956711	0.0503304	-1.90086	0.0573202	0.377386	None	Nup50
ENSMUSG00000016624.15	39.5212	-0.0945107	0.344258	-0.274535	0.783674	NA	None	Phf21b
ENSMUSG00000016626.10	0	NA	NA	NA	NA	NA	None	Nlrp14
ENSMUSG00000016637.6	318.656	-0.0837013	0.130787	-0.639982	0.522184	0.858839	None	Ift27
ENSMUSG00000016664.14	472.216	-0.257275	0.103632	-2.48259	0.013043	0.16626	None	Pacsin2
ENSMUSG00000016757.10	1543.24	0.00252071	0.0662038	0.038075	0.969628	0.993356	None	Ttll12
ENSMUSG00000016758.3	9.95223	-0.196715	0.645388	-0.304801	0.760518	NA	None	Bik
ENSMUSG00000016763.14	0.682142	2.42851	2.83726	0.855934	0.392034	NA	None	Scube1
ENSMUSG00000016831.11	4357.86	-0.0153249	0.0514053	-0.298118	0.765613	0.943535	None	Tox4
ENSMUSG00000016833.14	235.647	-0.258574	0.139048	-1.85961	0.0629414	0.391252	None	Mrps18c
ENSMUSG00000016918.15	0.227792	1.06309	3.51372	0.302553	0.76223	NA	None	Sulf1
ENSMUSG00000016921.14	9010.3	-0.122459	0.0472231	-2.5932	0.00950877	0.13393	None	Srsf6
ENSMUSG00000016933.17	12209.7	0.00986522	0.0420552	0.234578	0.814536	0.956525	None	Plcg1
ENSMUSG00000016940.18	1415	0.0700244	0.0736596	0.950649	0.341783	0.761581	None	Kctd2
ENSMUSG00000016942.5	0	NA	NA	NA	NA	NA	None	Tmprss6
ENSMUSG00000016946.5	847.894	-0.0351004	0.0832382	-0.421686	0.673254	0.913478	None	Kctd5
ENSMUSG00000016982.6	0.109789	0.442271	3.52787	0.125365	0.900235	NA	None	Pom121l2
ENSMUSG00000016984.7	953.052	-0.0207616	0.0771019	-0.269275	0.787718	0.949972	None	Etaa1
ENSMUSG00000016995.17	0	NA	NA	NA	NA	NA	None	Matn4
ENSMUSG00000016998.2	0	NA	NA	NA	NA	NA	None	Svs4
ENSMUSG00000017000.2	0	NA	NA	NA	NA	NA	None	Svs6
ENSMUSG00000017002.14	4.89752	-0.0628377	0.910732	-0.0689969	0.944992	NA	None	Slpi
ENSMUSG00000017003.7	0	NA	NA	NA	NA	NA	None	Svs3a
ENSMUSG00000017004.7	0	NA	NA	NA	NA	NA	None	Svs5
ENSMUSG00000017007.9	0	NA	NA	NA	NA	NA	None	Rbpjl
ENSMUSG00000017049.4	0	NA	NA	NA	NA	NA	None	Ccdc70
ENSMUSG00000017057.9	2.11946	-0.434481	1.54696	-0.280862	0.778817	NA	None	Il13ra1
ENSMUSG00000017064.4	0	NA	NA	NA	NA	NA	None	Prl5a1
ENSMUSG00000017119.19	4096.67	0.0186797	0.0475295	0.393012	0.694311	0.919858	None	Nbr1
ENSMUSG00000017132.17	8356.3	0.0359076	0.0421881	0.851131	0.394697	0.793268	None	Cyth1
ENSMUSG00000017144.8	0.730747	-2.00231	2.57514	-0.777554	0.436832	NA	None	Rnd3
ENSMUSG00000017146.12	1158.63	-0.0515793	0.0923169	-0.558721	0.576352	0.881268	None	Brca1
ENSMUSG00000017165.1	0.120644	-0.89788	3.52628	-0.254626	0.799012	NA	None	Gast
ENSMUSG00000017167.6	5.95259	1.15897	0.859695	1.34812	0.17762	NA	None	Cntnap1
ENSMUSG00000017176.17	2252.92	-0.113218	0.057903	-1.95531	0.0505463	0.35275	None	Nt5c3b
ENSMUSG00000017188.3	522.588	-0.112254	0.11807	-0.950747	0.341733	0.761581	None	Coa3
ENSMUSG00000017195.15	37.8666	-0.0490252	0.332127	-0.14761	0.882651	NA	None	Zpbp2
ENSMUSG00000017204.4	0	NA	NA	NA	NA	NA	None	Gsdma
ENSMUSG00000017210.14	2611.44	-0.0174435	0.0567134	-0.307572	0.758408	0.941621	None	Med24
ENSMUSG00000017211.14	0.120644	-0.89788	3.52628	-0.254626	0.799012	NA	None	Gsdma2
ENSMUSG00000017221.14	3765.23	0.00135432	0.0513047	0.0263975	0.97894	0.995288	None	Psmd3
ENSMUSG00000017264.16	3103.91	-0.0213427	0.0529666	-0.402947	0.686987	0.918225	None	Exosc10
ENSMUSG00000017286.15	632.543	-0.0676756	0.0888874	-0.761363	0.44644	0.822814	None	Glod4
ENSMUSG00000017288.15	1721.85	-0.0478522	0.0604405	-0.791724	0.428522	0.81488	None	Vps53
ENSMUSG00000017291.13	8892.95	0.094625	0.0435751	2.17154	0.0298905	0.268903	None	Taok1
ENSMUSG00000017299.13	775.145	-0.0519516	0.0827054	-0.628152	0.529904	0.862078	None	Dnttip1
ENSMUSG00000017300.9	1.77275	0.867894	1.58473	0.547661	0.583925	NA	None	Tnnc2
ENSMUSG00000017307.15	815.298	0.00751478	0.0886064	0.0848107	0.932412	0.985015	None	Acot8
ENSMUSG00000017309.11	0	NA	NA	NA	NA	NA	None	Cd300lg
ENSMUSG00000017310.7	0	NA	NA	NA	NA	NA	None	Spint4
ENSMUSG00000017311.15	0	NA	NA	NA	NA	NA	None	Pyy
ENSMUSG00000017314.12	8.57791	0.9747	0.738673	1.31953	0.186993	NA	None	Mpp2
ENSMUSG00000017316.13	0	NA	NA	NA	NA	NA	None	Ppy
ENSMUSG00000017344.4	0	NA	NA	NA	NA	NA	None	Vtn
ENSMUSG00000017376.15	6288.21	0.0596318	0.0453682	1.31439	0.188713	0.620081	None	Nlk
ENSMUSG00000017386.10	2691.18	0.0641225	0.0532808	1.20348	0.22879	0.668951	None	Traf4
ENSMUSG00000017390.15	20.2487	-0.629512	0.457964	-1.37459	0.169259	NA	None	Aldoc
ENSMUSG00000017400.10	19.6897	-0.759753	0.466567	-1.62839	0.103442	NA	None	Stac2
ENSMUSG00000017404.12	6183.94	0.032742	0.0492749	0.664477	0.506385	0.849368	None	Rpl19
ENSMUSG00000017405.14	588.489	-0.115229	0.105261	-1.0947	0.273649	0.708767	None	Nek8
ENSMUSG00000017412.15	3.10296	1.06146	1.26062	0.842014	0.39978	NA	None	Cacnb4
ENSMUSG00000017418.13	2096.68	0.0600881	0.0641027	0.937372	0.348567	0.765285	None	Arl5b
ENSMUSG00000017421.18	12080.6	0.12655	0.0423757	2.98639	0.0028229	0.0597814	None	Zfp207
ENSMUSG00000017428.16	3688.92	-0.00854294	0.0515588	-0.165693	0.868398	0.970005	None	Psmd11
ENSMUSG00000017446.14	0.841119	-1.37417	2.64529	-0.519479	0.603427	NA	None	C1qtnf1
ENSMUSG00000017453.4	52.659	0.335632	0.281551	1.19208	0.23323	0.672549	None	Pipox
ENSMUSG00000017478.15	3819.39	-0.0471387	0.0495022	-0.952255	0.340968	0.761581	None	Zc3h18
ENSMUSG00000017485.10	15376.8	0.0601401	0.0430857	1.39583	0.162767	0.591628	None	Top2b
ENSMUSG00000017491.8	0.362784	-0.900241	3.51535	-0.256089	0.797882	NA	None	Rarb
ENSMUSG00000017493.12	8193.41	-0.311072	0.109491	-2.84109	0.004496	0.0820036	None	Igfbp4
ENSMUSG00000017499.15	1018.65	-0.184798	0.0862004	-2.14381	0.0320477	0.27798	None	Cdc6
ENSMUSG00000017548.15	5985.87	-0.0603233	0.0499321	-1.20811	0.227006	0.666509	None	Suz12
ENSMUSG00000017550.14	1603.9	-0.0934028	0.0691664	-1.35041	0.176885	0.606803	None	Atad5
ENSMUSG00000017561.16	3366.1	0.0858053	0.0532111	1.61255	0.106843	0.496742	None	Crlf3
ENSMUSG00000017588.2	0	NA	NA	NA	NA	NA	None	Krt27
ENSMUSG00000017607.9	2.90345	-0.725919	1.26684	-0.573016	0.566634	NA	None	Tns4
ENSMUSG00000017615.12	748.149	0.024458	0.0835978	0.292567	0.769853	0.943535	None	Tnfaip1
ENSMUSG00000017631.18	4963.75	-0.0745418	0.0460508	-1.61869	0.105514	0.494609	None	Abr
ENSMUSG00000017652.16	0.129863	-0.910002	3.52801	-0.257936	0.796456	NA	None	Cd40
ENSMUSG00000017664.16	1027.43	0.0973407	0.0732093	1.32962	0.183643	0.613431	None	Slc35c2
ENSMUSG00000017667.9	0	NA	NA	NA	NA	NA	None	Zfp334
ENSMUSG00000017670.16	2260.05	-0.0692126	0.0605159	-1.14371	0.252745	0.692463	None	Elmo2
ENSMUSG00000017677.11	2860.99	0.13246	0.0595033	2.22609	0.0260079	0.249953	None	Wsb1
ENSMUSG00000017679.16	2709.4	-0.0887746	0.0530623	-1.67303	0.0943223	0.467881	None	Ttpal
ENSMUSG00000017686.16	1911.03	0.00217074	0.0594918	0.0364881	0.970893	0.993356	None	Rhot1
ENSMUSG00000017688.14	0	NA	NA	NA	NA	NA	None	Hnf4g
ENSMUSG00000017692.8	33.0136	0.363425	0.358245	1.01446	0.310363	NA	None	Rhbdl3
ENSMUSG00000017697.3	305.091	-0.215607	0.130555	-1.65146	0.0986455	0.477787	None	Ada
ENSMUSG00000017707.9	8240.81	0.0549439	0.0535718	1.02561	0.305074	0.736717	None	Serinc3
ENSMUSG00000017713.9	279.131	0.26476	0.131994	2.00585	0.0448719	0.33351	None	Tha1
ENSMUSG00000017715.11	2092.1	0.135608	0.0685891	1.9771	0.0480301	0.34492	None	Pgs1
ENSMUSG00000017716.15	748.443	-0.0934274	0.20506	-0.455611	0.64867	0.907434	None	Birc5
ENSMUSG00000017718.15	236.752	0.0940756	0.14176	0.663627	0.506929	0.849813	None	Afmid
ENSMUSG00000017720.2	0	NA	NA	NA	NA	NA	None	Trp53tg5
ENSMUSG00000017721.15	3409.43	-0.0302181	0.0497683	-0.607177	0.543734	0.866948	None	Pigt
ENSMUSG00000017723.11	0.250507	-1.51324	3.51089	-0.431011	0.66646	NA	None	Wfdc2
ENSMUSG00000017724.14	4.74597	-0.380071	0.932292	-0.407674	0.683513	NA	None	Etv4
ENSMUSG00000017733.4	0	NA	NA	NA	NA	NA	None	Eppin
ENSMUSG00000017734.15	63.4252	0.00993419	0.26866	0.0369768	0.970503	0.993356	None	Dbndd2
ENSMUSG00000017737.2	1.0514	0.762297	2.407	0.3167	0.751471	NA	None	Mmp9
ENSMUSG00000017740.17	0.945425	-0.316416	2.36937	-0.133544	0.893763	NA	None	Slc12a5
ENSMUSG00000017747.13	119.882	0.0340355	0.193931	0.175503	0.860685	0.968169	None	Ghdc
ENSMUSG00000017754.13	42.1845	-0.0424958	0.328695	-0.129286	0.897131	NA	None	Pltp
ENSMUSG00000017760.15	4098.06	-0.0354906	0.050846	-0.698001	0.485177	0.83902	None	Ctsa
[truncated: 45,938 more rows]

## Sheet: UP
	baseMean	log2FoldChange	lfcSE	stat	pvalue	padj	Status	external_gene_name
ENSMUSG00000021573.14	203.767	5.25909	0.288965	18.1997	5.18771e-74	6.1962e-70	UP	Tppp
ENSMUSG00000076754.2	152.772	4.75873	0.301546	15.7811	4.1964e-56	2.50609e-52	UP	Trgv2
ENSMUSG00000076757.9	193.132	3.13513	0.203588	15.3994	1.65212e-53	6.57765e-50	UP	Tcrg-C4
ENSMUSG00000021565.16	1690.22	1.08314	0.0708778	15.2818	1.01172e-52	2.4168e-49	UP	Slc6a19
ENSMUSG00000053641.8	3270.45	0.806321	0.0527631	15.2819	1.00904e-52	2.4168e-49	UP	Dennd4a
ENSMUSG00000019256.17	851.445	1.31954	0.0905641	14.5702	4.34465e-48	8.64875e-45	UP	Ahr
ENSMUSG00000028063.15	524.841	1.70024	0.117817	14.4312	3.29341e-47	5.6195e-44	UP	Lmna
ENSMUSG00000076752.2	456.934	5.06366	0.372595	13.5903	4.57427e-42	6.82939e-39	UP	Tcrg-C2
ENSMUSG00000002885.14	4303.27	0.712367	0.0554457	12.848	8.82519e-38	1.1712e-34	UP	Adgre5
ENSMUSG00000069833.12	7744.45	0.554131	0.049268	11.2473	2.38823e-29	2.8525e-26	UP	Ahnak
ENSMUSG00000073409.12	2801.54	0.72065	0.0651128	11.0677	1.79949e-28	1.95392e-25	UP	H2-Q6
ENSMUSG00000027778.15	9228.59	0.502652	0.0455502	11.0351	2.58686e-28	2.57479e-25	UP	Ift80
ENSMUSG00000000244.17	5058.72	0.539934	0.0495346	10.9001	1.1509e-27	1.05741e-24	UP	Tspan32
ENSMUSG00000076755.2	65.7481	3.27453	0.327536	9.99747	1.56345e-23	1.24493e-20	UP	Gm16602
ENSMUSG00000026547.15	7858.32	0.488118	0.0494195	9.87702	5.23691e-23	3.90936e-20	UP	Tagln2
ENSMUSG00000044258.9	117.416	2.05667	0.21481	9.57437	1.02478e-21	7.19996e-19	UP	Ctla2a
ENSMUSG00000076749.2	76.3063	2.75349	0.297094	9.26809	1.89505e-20	1.25747e-17	UP	Tcrg-C1
ENSMUSG00000085971.4	94.7077	2.26168	0.247769	9.12816	6.96741e-20	4.20884e-17	UP	Gm15411
ENSMUSG00000031706.6	4036.12	0.510357	0.0559177	9.12692	7.04762e-20	4.20884e-17	UP	Rfx1
ENSMUSG00000011256.16	7763.69	0.524581	0.057927	9.0559	1.3544e-19	7.70333e-17	UP	Adam19
ENSMUSG00000026821.15	654.095	0.958124	0.106014	9.03767	1.60043e-19	8.68889e-17	UP	Ralgds
ENSMUSG00000053113.3	1278.12	0.62174	0.0702546	8.84981	8.76656e-19	4.55251e-16	UP	Socs3
ENSMUSG00000054672.12	456.774	1.10721	0.128957	8.58588	9.01417e-18	4.30661e-15	UP	5830411N06Rik
ENSMUSG00000034312.13	4205.88	0.436368	0.0510065	8.55516	1.17709e-17	5.20708e-15	UP	Iqsec1
ENSMUSG00000015619.10	2032.92	0.481348	0.0587029	8.19974	2.40907e-16	1.01515e-13	UP	Gata3
ENSMUSG00000060548.12	54.2906	2.62379	0.324107	8.09543	5.70624e-16	2.27184e-13	UP	Tnfrsf19
ENSMUSG00000055413.12	1340.06	0.683695	0.0846595	8.07583	6.70202e-16	2.58222e-13	UP	H2-Q5
ENSMUSG00000028337.14	894.96	0.810265	0.103439	7.83326	4.75375e-15	1.72057e-12	UP	Coro2a
ENSMUSG00000029405.16	8154.58	0.350356	0.045514	7.69775	1.38486e-14	4.72593e-12	UP	G3bp2
ENSMUSG00000022508.5	1058.12	0.602662	0.0783981	7.68721	1.50381e-14	4.98931e-12	UP	Bcl6
ENSMUSG00000018474.17	18791.9	0.299601	0.0400191	7.48644	7.07678e-14	2.22434e-11	UP	Chd3
ENSMUSG00000034613.12	9584.21	0.316291	0.0422962	7.47799	7.54673e-14	2.31124e-11	UP	Ppm1h
ENSMUSG00000050600.5	6190.6	0.330199	0.0443205	7.45027	9.31525e-14	2.78153e-11	UP	Zfp831
ENSMUSG00000041025.15	877.999	0.585757	0.0794149	7.37591	1.63231e-13	4.7552e-11	UP	Iffo2
ENSMUSG00000032265.14	741.71	0.691577	0.0948547	7.29091	3.07879e-13	8.7555e-11	UP	Fam46a
ENSMUSG00000025203.5	15803.1	0.305186	0.0419432	7.27616	3.43454e-13	9.54004e-11	UP	Scd2
ENSMUSG00000019842.6	1632.87	0.470712	0.0652413	7.21494	5.39575e-13	1.4647e-10	UP	Traf3ip2
ENSMUSG00000021366.7	2880.32	0.404758	0.0576244	7.02407	2.15496e-12	5.71974e-10	UP	Hivep1
ENSMUSG00000033721.16	964.41	0.541673	0.078267	6.92084	4.48986e-12	1.141e-09	UP	Vav3
ENSMUSG00000032449.13	3833.5	0.415507	0.0603744	6.88216	5.89509e-12	1.46689e-09	UP	Slc25a36
ENSMUSG00000026070.15	396.294	0.862221	0.128838	6.69231	2.19678e-11	5.24766e-09	UP	Il18r1
ENSMUSG00000027215.13	6533.06	0.342852	0.0512974	6.68361	2.33121e-11	5.45961e-09	UP	Cd82
ENSMUSG00000030337.16	4812.06	0.316577	0.0474102	6.67741	2.43202e-11	5.48077e-09	UP	Vamp1
ENSMUSG00000041852.14	21424.3	0.257483	0.0385567	6.67804	2.42159e-11	5.48077e-09	UP	Tcf20
ENSMUSG00000041961.14	3910.95	0.345997	0.0521053	6.64033	3.12971e-11	6.92246e-09	UP	Znrf3
ENSMUSG00000075284.10	11411.8	0.288694	0.0435425	6.63017	3.35308e-11	7.28167e-09	UP	Wipf1
ENSMUSG00000030589.15	375.327	0.771399	0.119487	6.45594	1.07549e-10	2.29386e-08	UP	Rasgrp4
ENSMUSG00000000078.6	1561.56	0.432257	0.0678015	6.37533	1.8257e-10	3.82564e-08	UP	Klf6
ENSMUSG00000049608.8	1686.3	0.447867	0.0705636	6.347	2.1955e-10	4.52123e-08	UP	Gpr55
ENSMUSG00000032097.9	21778.6	0.275868	0.0441657	6.2462	4.20562e-10	8.23473e-08	UP	Ddx6
ENSMUSG00000066235.6	62.2108	1.7861	0.292567	6.10491	1.02858e-09	1.98151e-07	UP	Pomgnt2
ENSMUSG00000021756.12	18805.7	0.239782	0.0393105	6.0997	1.0627e-09	2.01475e-07	UP	Il6st
ENSMUSG00000108129.2	2119.27	0.394635	0.0647672	6.09313	1.10722e-09	2.06636e-07	UP	4930417O13Rik
ENSMUSG00000025461.10	122.746	1.45804	0.240042	6.07412	1.24672e-09	2.2909e-07	UP	Cd163l1
ENSMUSG00000027663.12	1655.17	0.385533	0.0636804	6.05418	1.41135e-09	2.55412e-07	UP	Zmat3
ENSMUSG00000074918.4	713.628	0.507299	0.0849547	5.97141	2.35212e-09	4.13143e-07	UP	Inafm2
ENSMUSG00000045775.15	2173.71	0.352518	0.0590156	5.97331	2.32493e-09	4.13143e-07	UP	Slc16a5
ENSMUSG00000095562.7	267.336	0.970284	0.163384	5.93869	2.87311e-09	4.90235e-07	UP	Gm21887
ENSMUSG00000046169.9	1927.71	0.345485	0.0583103	5.92494	3.12407e-09	5.25548e-07	UP	Adamts6
ENSMUSG00000046532.7	1047.73	0.453251	0.0767481	5.9057	3.51161e-09	5.74558e-07	UP	Ar
ENSMUSG00000060550.15	12206.3	0.279351	0.0473015	5.90575	3.51041e-09	5.74558e-07	UP	H2-Q7
ENSMUSG00000037992.16	4773.52	0.282952	0.0481738	5.87357	4.265e-09	6.85913e-07	UP	Rara
ENSMUSG00000008730.17	14936.6	0.230902	0.0393231	5.87191	4.30792e-09	6.85913e-07	UP	Hipk1
ENSMUSG00000030096.8	8291.57	0.246257	0.0420176	5.86082	4.60595e-09	7.05301e-07	UP	Slc6a6
ENSMUSG00000024074.7	1487.68	0.431273	0.0736788	5.85342	4.81568e-09	7.27043e-07	UP	Crim1
ENSMUSG00000026159.13	12044.6	0.247753	0.0431503	5.74162	9.37732e-09	1.27276e-06	UP	Agfg1
ENSMUSG00000017756.8	14082.8	0.243338	0.0423682	5.74342	9.27834e-09	1.27276e-06	UP	Slc12a7
ENSMUSG00000055675.6	7337.3	0.342549	0.059737	5.73428	9.79271e-09	1.3142e-06	UP	Kbtbd11
ENSMUSG00000097290.7	1469.74	0.379738	0.0670662	5.66213	1.49508e-08	1.96233e-06	UP	1300002E11Rik
ENSMUSG00000029823.16	14577.4	0.222842	0.040167	5.54789	2.89131e-08	3.75368e-06	UP	Luc7l2
ENSMUSG00000044037.15	14895.4	0.224201	0.0405833	5.52446	3.30503e-08	4.24466e-06	UP	Als2cl
ENSMUSG00000040710.10	3305.4	0.325817	0.0591798	5.50555	3.68027e-08	4.67629e-06	UP	St8sia4
ENSMUSG00000031659.12	13330.7	0.224357	0.0408435	5.49307	3.95001e-08	4.9662e-06	UP	Adcy7
ENSMUSG00000024235.10	721.655	0.464658	0.0849648	5.46883	4.53027e-08	5.63641e-06	UP	Map3k8
ENSMUSG00000079071.2	1510.79	0.381252	0.0706165	5.39891	6.70471e-08	8.17154e-06	UP	Gm14085
ENSMUSG00000026463.17	141.163	0.988527	0.184641	5.35377	8.61414e-08	1.01869e-05	UP	Atp2b4
ENSMUSG00000068735.14	3624.81	0.264378	0.0498838	5.29988	1.15877e-07	1.33081e-05	UP	Trp53i11
ENSMUSG00000018476.7	10439.4	0.255148	0.0483394	5.27826	1.30418e-07	1.48354e-05	UP	Kdm6b
ENSMUSG00000036040.14	1325.4	0.351269	0.0670167	5.24151	1.59269e-07	1.77785e-05	UP	Adamtsl2
ENSMUSG00000015243.4	6206.08	0.595878	0.113974	5.22819	1.71179e-07	1.89311e-05	UP	Abca1
ENSMUSG00000026721.15	3469.64	0.280389	0.0539351	5.19864	2.00755e-07	2.19984e-05	UP	Rabgap1l
ENSMUSG00000034349.14	14386.4	0.20821	0.0403087	5.16538	2.39946e-07	2.60538e-05	UP	Smc4
ENSMUSG00000030125.11	91.691	1.13359	0.220595	5.13878	2.76525e-07	2.92284e-05	UP	Lrrc23
ENSMUSG00000028362.2	1000.73	0.470162	0.0914543	5.14095	2.73353e-07	2.92284e-05	UP	Tnfsf8
ENSMUSG00000106951.1	57.5132	1.4382	0.284044	5.06328	4.12101e-07	4.31766e-05	UP	5930430L01Rik
ENSMUSG00000038679.16	706.038	0.433458	0.0865669	5.0072	5.52283e-07	5.68661e-05	UP	Trps1
ENSMUSG00000011008.13	208.4	0.746821	0.150005	4.97865	6.40296e-07	6.4811e-05	UP	Mcoln2
ENSMUSG00000025997.13	16573.6	0.215042	0.0432727	4.96946	6.71396e-07	6.68323e-05	UP	Ikzf2
ENSMUSG00000017009.3	66.2937	1.31957	0.265984	4.96108	7.01032e-07	6.91994e-05	UP	Sdc4
ENSMUSG00000031668.14	2442.34	0.27417	0.0556447	4.92715	8.34364e-07	8.16856e-05	UP	Eif2ak3
ENSMUSG00000062526.3	1793.24	0.304235	0.0623317	4.88091	1.05598e-06	0.000100901	UP	Mppe1
ENSMUSG00000060862.9	1599.23	0.334174	0.0685713	4.87338	1.09706e-06	0.000103994	UP	Zbtb40
ENSMUSG00000019947.9	1418.5	0.343569	0.0706046	4.86609	1.13825e-06	0.000106213	UP	Arid5b
ENSMUSG00000099767.1	393.778	0.586983	0.120859	4.85675	1.19328e-06	0.000109634	UP	Gm28884
ENSMUSG00000002083.12	379.799	0.568065	0.116959	4.85697	1.19194e-06	0.000109634	UP	Bbc3
ENSMUSG00000035133.8	457.232	0.496102	0.102319	4.8486	1.24335e-06	0.000110948	UP	Arhgap5
ENSMUSG00000020901.13	5010.15	0.260627	0.0537554	4.84838	1.24472e-06	0.000110948	UP	Pik3r5
ENSMUSG00000020610.16	1201.28	0.332546	0.0693173	4.79745	1.607e-06	0.000142178	UP	Amz2
ENSMUSG00000048410.16	2954.11	0.274022	0.057192	4.79127	1.6573e-06	0.00014555	UP	Zfp407
ENSMUSG00000029359.13	1210.36	0.349471	0.073487	4.75554	1.97917e-06	0.000170066	UP	Tesc
ENSMUSG00000041180.13	1280.95	0.340612	0.0716102	4.75648	1.97002e-06	0.000170066	UP	Hectd2
ENSMUSG00000017417.14	552.623	0.448805	0.095457	4.70165	2.58068e-06	0.000217068	UP	Plxdc1
ENSMUSG00000025014.12	525.899	0.450667	0.0959915	4.69486	2.66792e-06	0.000222836	UP	Dntt
ENSMUSG00000024197.9	1001	0.365233	0.0778571	4.69106	2.7179e-06	0.000225435	UP	Plin3
ENSMUSG00000027009.18	14161.1	0.19436	0.0415235	4.68073	2.8585e-06	0.000233848	UP	Itga4
ENSMUSG00000040929.16	3351.04	0.277719	0.0594949	4.66794	3.04228e-06	0.00024552	UP	Rfx3
ENSMUSG00000049744.15	5581.25	0.209499	0.0451571	4.63934	3.49519e-06	0.000276468	UP	Arhgap15
ENSMUSG00000026223.15	2900.54	0.27555	0.0594184	4.63745	3.52737e-06	0.000277177	UP	Itm2c
ENSMUSG00000021185.15	415.524	0.503872	0.11	4.58066	4.63504e-06	0.000357167	UP	9030617O03Rik
ENSMUSG00000024787.13	428.004	0.481506	0.105195	4.57728	4.7106e-06	0.000360663	UP	Snx15
ENSMUSG00000054823.15	14546.7	0.186732	0.04109	4.54445	5.50779e-06	0.000419013	UP	Whsc1l1
ENSMUSG00000031932.14	1345.19	0.784892	0.173032	4.53612	5.72978e-06	0.000433142	UP	Gpr83
ENSMUSG00000021733.9	748.02	0.370225	0.082616	4.48127	7.41995e-06	0.000543705	UP	Slc4a7
ENSMUSG00000021451.15	15726.1	0.184132	0.0411747	4.47197	7.7504e-06	0.000557655	UP	Sema4d
ENSMUSG00000029204.7	8020.83	0.211035	0.0473262	4.45916	8.22834e-06	0.000588499	UP	Rhoh
ENSMUSG00000032437.9	7672.96	0.200108	0.044971	4.44972	8.59835e-06	0.000611302	UP	Stt3b
ENSMUSG00000049606.16	6087.3	0.214878	0.0488423	4.39943	1.08537e-05	0.000749344	UP	Zfp644
ENSMUSG00000022848.8	1105.21	0.316493	0.072161	4.38593	1.15492e-05	0.00078825	UP	Dirc2
ENSMUSG00000039361.10	9833.72	0.186276	0.042461	4.38699	1.14932e-05	0.00078825	UP	Picalm
ENSMUSG00000005370.3	4062.95	0.221845	0.0506	4.38428	1.16368e-05	0.000789718	UP	Msh6
ENSMUSG00000028460.6	1346.03	0.294443	0.067513	4.36128	1.29303e-05	0.000872541	UP	Sit1
ENSMUSG00000102844.1	1106.11	0.409054	0.0940636	4.34869	1.3695e-05	0.000912066	UP	Gm38034
ENSMUSG00000053580.16	648.011	0.882045	0.203852	4.3269	1.51224e-05	0.000997915	UP	Tanc2
ENSMUSG00000091387.1	97.0578	0.929084	0.215661	4.30807	1.64683e-05	0.00108075	UP	Gcnt4
ENSMUSG00000015222.17	76.8899	1.11041	0.258684	4.29252	1.76655e-05	0.00115028	UP	Map2
ENSMUSG00000050549.8	1256.16	0.30739	0.07188	4.27643	1.89913e-05	0.001213	UP	5730508B09Rik
ENSMUSG00000034833.9	2677.25	0.225981	0.0528768	4.27373	1.92226e-05	0.00122125	UP	Tespa1
ENSMUSG00000101483.1	57.9827	1.21073	0.284257	4.25927	2.05093e-05	0.00128928	UP	1700016L21Rik
ENSMUSG00000054404.12	2725.71	0.292587	0.0688383	4.25035	2.13439e-05	0.00132777	UP	Slfn5
ENSMUSG00000032376.12	4980.44	0.202683	0.0476781	4.25106	2.1276e-05	0.00132777	UP	Usp3
ENSMUSG00000032561.14	951.646	0.431122	0.101512	4.24702	2.16632e-05	0.00133374	UP	Acpp
ENSMUSG00000037652.15	6923.86	0.20867	0.0493	4.23266	2.30944e-05	0.00139313	UP	Phc3
ENSMUSG00000100815.1	454.343	0.459092	0.108782	4.22028	2.44003e-05	0.00143886	UP	Gm29112
ENSMUSG00000035126.19	879.284	0.394276	0.0934171	4.2206	2.43657e-05	0.00143886	UP	Wdr78
ENSMUSG00000024030.6	8955.74	0.211156	0.0500735	4.21692	2.47662e-05	0.00145003	UP	Abcg1
ENSMUSG00000063077.14	3493.19	0.211425	0.0504703	4.18909	2.80077e-05	0.00160829	UP	Kif1b
ENSMUSG00000039485.7	1677.94	0.270877	0.0649006	4.17372	2.9967e-05	0.00171256	UP	Tspyl4
ENSMUSG00000002413.15	2383.01	0.240992	0.0578426	4.16634	3.09531e-05	0.00176049	UP	Braf
ENSMUSG00000044864.16	3772.05	0.218625	0.0525296	4.16193	3.15566e-05	0.00178631	UP	Ankrd50
ENSMUSG00000010608.15	8519.02	0.194318	0.0468818	4.14486	3.40027e-05	0.0019157	UP	Rbm25
ENSMUSG00000024277.14	950.089	0.33206	0.0804884	4.12557	3.69823e-05	0.0020545	UP	Mapre2
ENSMUSG00000071064.13	3333.73	0.238075	0.0578236	4.11726	3.83396e-05	0.00212004	UP	Zfp827
ENSMUSG00000032000.17	2585.42	0.224375	0.0546208	4.10787	3.99331e-05	0.00219798	UP	Birc3
ENSMUSG00000032011.4	25668.7	0.174261	0.0424385	4.10619	4.02246e-05	0.00220386	UP	Thy1
ENSMUSG00000030104.9	14560.6	0.187427	0.04575	4.09677	4.18962e-05	0.00228497	UP	Edem1
ENSMUSG00000060985.15	521.636	0.425103	0.103828	4.09431	4.23429e-05	0.00229883	UP	Tdrd5
ENSMUSG00000099954.1	916.854	0.416162	0.10185	4.08604	4.38795e-05	0.00237148	UP	Gm28112
ENSMUSG00000102874.1	249.514	0.586538	0.143712	4.08134	4.4777e-05	0.00240908	UP	Gm37137
ENSMUSG00000024544.8	1568.03	0.276963	0.068093	4.06742	4.75359e-05	0.00254605	UP	Ldlrad4
ENSMUSG00000033450.7	2720.72	0.274764	0.0675928	4.065	4.80334e-05	0.00254983	UP	Tagap
ENSMUSG00000063663.11	2192.53	0.246601	0.0606497	4.066	4.78278e-05	0.00254983	UP	Brwd3
ENSMUSG00000037685.15	3502.61	0.204065	0.050271	4.0593	4.92191e-05	0.00259091	UP	Atp8a1
ENSMUSG00000038604.8	1591.57	0.279569	0.0689681	4.05359	5.04367e-05	0.00263987	UP	Fam65a
ENSMUSG00000074151.12	21105	0.185474	0.0457647	4.05277	5.06138e-05	0.00263987	UP	Nlrc5
ENSMUSG00000026313.15	5870.81	0.196494	0.0488482	4.02255	5.75708e-05	0.00296391	UP	Hdac4
ENSMUSG00000044471.11	255.037	0.580498	0.144461	4.01838	5.85993e-05	0.00300391	UP	Lncpint
ENSMUSG00000027201.16	1396.16	0.270678	0.0674208	4.01476	5.95055e-05	0.0030244	UP	Myef2
ENSMUSG00000021794.15	5673.78	0.194368	0.0486663	3.9939	6.49944e-05	0.0032755	UP	Glud1
ENSMUSG00000033618.6	151.709	0.695739	0.174519	3.98661	6.70236e-05	0.00336357	UP	Map3k13
ENSMUSG00000048490.13	3903.12	0.201734	0.0509173	3.962	7.43244e-05	0.00365321	UP	Nrip1
ENSMUSG00000047415.11	4442.41	0.204558	0.0516756	3.9585	7.54206e-05	0.0036919	UP	Gpr68
ENSMUSG00000004612.9	7223.43	0.226951	0.0573657	3.95621	7.61484e-05	0.00371231	UP	Nkg7
ENSMUSG00000013236.16	4211.3	0.218239	0.0553043	3.94615	7.94175e-05	0.00384033	UP	Ptprs
ENSMUSG00000101599.1	2195.15	0.279055	0.0710015	3.93027	8.48518e-05	0.00407016	UP	Gm20342
ENSMUSG00000016356.17	216.412	0.570683	0.14561	3.91926	8.88213e-05	0.00422662	UP	Col20a1
ENSMUSG00000040229.11	95.8418	0.843988	0.216585	3.8968	9.74705e-05	0.00461979	UP	Gpr34
ENSMUSG00000050921.12	2590.12	0.288254	0.0740427	3.89308	9.89778e-05	0.00465429	UP	P2ry10
ENSMUSG00000026004.15	765.174	0.357891	0.092059	3.88763	0.000101229	0.0047415	UP	Kansl1l
ENSMUSG00000103509.1	554.805	0.374296	0.0963245	3.88578	0.000102003	0.00475906	UP	Gm38372
ENSMUSG00000060131.11	6073.07	0.222767	0.0574828	3.87537	0.000106464	0.00490908	UP	Atp8b4
ENSMUSG00000017897.18	770.286	0.317838	0.0822057	3.86637	0.000110467	0.00505525	UP	Eya2
ENSMUSG00000038304.14	911.88	0.331623	0.0858647	3.86216	0.000112387	0.00512348	UP	Cd160
ENSMUSG00000034160.13	22941.3	0.179307	0.046684	3.84086	0.000122605	0.00552601	UP	Ogt
ENSMUSG00000074892.9	63.8318	1.03467	0.271642	3.80894	0.000139564	0.00621995	UP	B3galt5
ENSMUSG00000003847.16	5858.53	0.197542	0.0518892	3.80699	0.000140666	0.00624578	UP	Nfat5
ENSMUSG00000019982.14	2124.45	0.221951	0.0583265	3.80532	0.00014162	0.00626484	UP	Myb
ENSMUSG00000029763.17	3339.47	0.196924	0.0518482	3.79809	0.000145818	0.00642676	UP	Exoc4
ENSMUSG00000029530.15	15036.3	0.176905	0.0466021	3.79608	0.000147	0.00645504	UP	Ccr9
ENSMUSG00000044167.6	16246.8	0.154183	0.0406443	3.79346	0.00014856	0.00649965	UP	Foxo1
ENSMUSG00000025816.15	559.253	0.368161	0.0971511	3.78957	0.000150906	0.00657819	UP	Sec61a2
ENSMUSG00000040225.15	31080.4	0.170164	0.0450091	3.78066	0.00015641	0.00679333	UP	Prrc2c
ENSMUSG00000025245.13	1728.88	0.24544	0.0651368	3.76807	0.000164512	0.00706787	UP	Lztfl1
ENSMUSG00000035168.16	3727.5	0.20576	0.054632	3.76629	0.00016569	0.00706787	UP	Tanc1
ENSMUSG00000019977.15	2091.91	0.213329	0.056709	3.76181	0.000168686	0.00714464	UP	Hbs1l
ENSMUSG00000049555.10	2621.29	0.200337	0.0533679	3.75388	0.000174119	0.00732279	UP	Tmie
ENSMUSG00000103348.1	520.003	0.375643	0.10069	3.7307	0.000190952	0.0078646	UP	Gm37053
ENSMUSG00000028053.13	8393.86	0.191494	0.0514312	3.72329	0.00019664	0.00801857	UP	Ash1l
ENSMUSG00000015501.10	7459.77	0.171944	0.0461602	3.72494	0.000195364	0.00801857	UP	Hivep2
ENSMUSG00000056763.16	2133.06	0.261075	0.0701422	3.72208	0.00019759	0.00802726	UP	Cspp1
ENSMUSG00000057230.13	16739.5	0.15167	0.0408115	3.71635	0.000202119	0.00815577	UP	Aak1
ENSMUSG00000043991.3	6937.97	0.199347	0.0537196	3.71088	0.000206538	0.00828131	UP	Pura
ENSMUSG00000106099.1	993.539	0.292209	0.0792577	3.68683	0.000227069	0.00904037	UP	Gm42664
ENSMUSG00000026770.5	164.205	0.642594	0.175451	3.66252	0.000249745	0.00984604	UP	Il2ra
ENSMUSG00000020262.15	59.2871	1.15284	0.315094	3.65871	0.000253489	0.00992679	UP	Adarb1
ENSMUSG00000026116.11	5737.7	0.161481	0.0442173	3.65198	0.000260231	0.0101244	UP	Tmem131
ENSMUSG00000002107.18	16690.1	0.158103	0.0434128	3.64186	0.000270675	0.0104626	UP	Celf2
ENSMUSG00000025324.8	2487.66	0.211573	0.0581181	3.64039	0.000272227	0.0104886	UP	Atp10a
ENSMUSG00000053063.11	128.682	0.698931	0.192065	3.63904	0.00027366	0.01051	UP	Clec12a
ENSMUSG00000034342.9	20695.6	0.158939	0.0438758	3.62248	0.000291791	0.011064	UP	Cbl
ENSMUSG00000021725.8	1806.01	0.229559	0.063491	3.61561	0.000299646	0.0113169	UP	Parp8
ENSMUSG00000049109.14	11623.6	0.163044	0.0451479	3.61134	0.000304621	0.0114056	UP	Themis
ENSMUSG00000053819.16	2782.53	0.20043	0.0555573	3.60764	0.000308999	0.0114975	UP	Camk2d
ENSMUSG00000038608.15	23354.3	0.149763	0.0415115	3.60776	0.000308858	0.0114975	UP	Dock10
ENSMUSG00000019943.9	2805.52	0.204886	0.0568496	3.604	0.000313361	0.0116235	UP	Atp2b1
ENSMUSG00000026786.14	7416.17	0.160861	0.0447545	3.59431	0.00032525	0.0119901	UP	Apbb1ip
ENSMUSG00000076469.3	1985.72	0.242887	0.0677426	3.58544	0.00033651	0.012367	UP	Trbv13-2
ENSMUSG00000041390.18	323.457	0.426123	0.119308	3.57163	0.000354767	0.0129187	UP	Mdfic
ENSMUSG00000052013.14	2627.2	0.191776	0.0538201	3.56327	0.000366259	0.0131882	UP	Btla
ENSMUSG00000068744.12	78.3339	0.869925	0.244666	3.55557	0.000377162	0.0133348	UP	Psrc1
ENSMUSG00000104469.1	500.658	0.416705	0.117202	3.55543	0.000377359	0.0133348	UP	Gm37663
ENSMUSG00000034928.16	6665.17	0.176003	0.049501	3.55554	0.0003772	0.0133348	UP	Rnf44
ENSMUSG00000021676.9	2537.16	0.237384	0.0667987	3.55373	0.000379812	0.0133819	UP	Iqgap2
ENSMUSG00000033306.14	3389.2	0.205075	0.0577854	3.5489	0.000386837	0.0135495	UP	Lpp
ENSMUSG00000051359.14	125.405	0.74791	0.210846	3.54719	0.000389367	0.0135982	UP	Ncald
ENSMUSG00000019841.15	6241.79	0.169956	0.0479969	3.54097	0.000398656	0.0138194	UP	Rev3l
ENSMUSG00000040648.14	3449.33	0.185176	0.0523633	3.53637	0.000405659	0.013923	UP	Ppip5k2
ENSMUSG00000022533.13	10580.4	0.154146	0.0436281	3.53317	0.000410613	0.0139809	UP	Atp13a3
ENSMUSG00000021298.7	2163.53	0.205639	0.0586003	3.50918	0.000449491	0.0151232	UP	Gpr132
ENSMUSG00000089715.11	4578.21	0.167163	0.047724	3.50271	0.000460548	0.0153653	UP	Cbx6
ENSMUSG00000005362.14	2529.88	0.189809	0.0542733	3.49727	0.000470039	0.0155949	UP	Crbn
ENSMUSG00000030102.10	3213.21	0.186103	0.053246	3.49515	0.000473788	0.0156757	UP	Itpr1
ENSMUSG00000031387.14	62.0176	0.938134	0.268531	3.49358	0.000476594	0.015725	UP	Renbp
ENSMUSG00000103507.1	344.245	0.435317	0.124814	3.48773	0.000487148	0.0159411	UP	Gm38375
ENSMUSG00000038658.15	2897.61	0.185432	0.0532745	3.48068	0.000500141	0.0163216	UP	Ric1
ENSMUSG00000022139.16	2849.35	0.188235	0.0542996	3.4666	0.000527094	0.0170613	UP	Mbnl2
ENSMUSG00000029804.16	6349.82	0.154335	0.0445972	3.46065	0.000538868	0.0173952	UP	Herc3
ENSMUSG00000061186.15	1223.73	0.245938	0.0711111	3.4585	0.000543192	0.0174405	UP	Sfmbt2
ENSMUSG00000037876.16	8596.48	0.151868	0.0440732	3.44581	0.000569354	0.0181343	UP	Jmjd1c
ENSMUSG00000020954.15	2239.65	0.196913	0.0571674	3.44449	0.000572134	0.0181744	UP	Strn3
ENSMUSG00000104706.1	388.422	0.385953	0.112719	3.42401	0.000617036	0.0192425	UP	Gm43421
ENSMUSG00000039202.12	10762.3	0.146704	0.0429368	3.41675	0.000633734	0.0196606	UP	Abhd2
ENSMUSG00000036833.16	2758.15	0.189504	0.055483	3.41554	0.000636554	0.0196969	UP	Pnpla7
ENSMUSG00000075389.3	109.382	0.718212	0.210829	3.40661	0.000657761	0.0201444	UP	2810410L24Rik
ENSMUSG00000000600.15	5102.27	0.175555	0.0515277	3.40701	0.000656787	0.0201444	UP	Krit1
ENSMUSG00000066877.11	1530.07	0.233283	0.0686192	3.39968	0.000674657	0.020609	UP	Nck2
ENSMUSG00000106475.1	456.866	0.394635	0.116205	3.39601	0.00068375	0.0208334	UP	Gm43011
ENSMUSG00000068854.7	493.51	0.358355	0.105581	3.39412	0.000688501	0.0209248	UP	Hist2h2be
ENSMUSG00000034723.11	1998.86	0.213268	0.0629343	3.38874	0.000702158	0.0212857	UP	Tmx4
ENSMUSG00000058881.12	588.837	0.342966	0.101272	3.38659	0.000707663	0.021361	UP	Zfp516
ENSMUSG00000038013.14	4004.32	0.173021	0.0511058	3.38554	0.000710389	0.0213725	UP	Wipf2
ENSMUSG00000048249.14	3669.17	0.180946	0.0538224	3.3619	0.000774079	0.0229419	UP	Crebrf
ENSMUSG00000054150.11	1922.17	0.216551	0.0645065	3.35703	0.000787835	0.0232918	UP	Syne3
ENSMUSG00000024778.12	835.747	0.282809	0.0845104	3.34644	0.000818565	0.0241406	UP	Fas
ENSMUSG00000007950.8	3983.45	0.181586	0.0543242	3.34263	0.000829894	0.0242947	UP	Abhd8
ENSMUSG00000029475.17	3033.21	0.17539	0.0524678	3.34282	0.000829314	0.0242947	UP	Kdm2b
ENSMUSG00000047888.9	15625.5	0.171513	0.0514653	3.3326	0.000860383	0.0251257	UP	Tnrc6b
ENSMUSG00000031431.13	2393.14	0.448348	0.134765	3.32688	0.000878229	0.0255843	UP	Tsc22d3
ENSMUSG00000059336.14	2083.17	0.192529	0.0579804	3.32059	0.000898283	0.0261048	UP	Slc14a1
ENSMUSG00000000631.20	4051.01	0.193324	0.0582788	3.31723	0.000909162	0.0262931	UP	Myo18a
ENSMUSG00000066406.15	35009.6	0.131123	0.0396162	3.30983	0.000933513	0.0269321	UP	Akap13
ENSMUSG00000103593.1	1770.26	0.452452	0.137021	3.30205	0.0009598	0.0275503	UP	Gm37352
ENSMUSG00000094410.7	788.567	0.303075	0.091766	3.30269	0.00095761	0.0275503	UP	Gm38394
ENSMUSG00000027692.16	11937	0.145392	0.044039	3.30145	0.000961863	0.0275503	UP	Tnik
ENSMUSG00000092805.2	255.723	0.51774	0.156873	3.30038	0.000965535	0.0275893	UP	Gm26461
ENSMUSG00000027035.10	1385.37	0.241669	0.0733756	3.29358	0.000989194	0.0281979	UP	Cers6
ENSMUSG00000054737.11	1208.34	0.238482	0.0724402	3.29213	0.000994331	0.0282769	UP	Zfp182
ENSMUSG00000030189.15	380.056	0.375512	0.114121	3.29047	0.0010002	0.0283761	UP	Ybx3
ENSMUSG00000030068.4	1769	0.243268	0.0741106	3.28249	0.00102894	0.0289168	UP	Gm20696
ENSMUSG00000049470.13	6425.82	0.149127	0.0454559	3.2807	0.00103551	0.0290332	UP	Aff4
ENSMUSG00000019854.16	2229.76	0.190185	0.0581122	3.27271	0.00106521	0.0297264	UP	Reps1
ENSMUSG00000074165.10	809.354	0.317141	0.0969822	3.27009	0.00107513	0.0299332	UP	Zfp788
ENSMUSG00000060275.11	98.6696	0.725823	0.222653	3.25988	0.0011146	0.0308882	UP	Nrg2
ENSMUSG00000036333.10	5037.46	0.155272	0.0477017	3.25506	0.00113368	0.0312718	UP	Kidins220
ENSMUSG00000022148.15	8476.24	0.152722	0.0469509	3.2528	0.00114276	0.0314495	UP	Fyb
ENSMUSG00000038024.17	1969.92	0.193701	0.059707	3.2442	0.00117783	0.0321922	UP	Dennd4c
ENSMUSG00000032578.7	1092.62	0.261751	0.0807782	3.24036	0.00119377	0.0324792	UP	Cish
ENSMUSG00000039220.16	3947.19	0.168193	0.051899	3.24077	0.00119207	0.0324792	UP	Ppp1r10
ENSMUSG00000005824.6	125.129	0.63924	0.197685	3.23363	0.0012223	0.0330625	UP	Tnfsf14
ENSMUSG00000073678.4	1110.68	0.236123	0.0730276	3.23334	0.00122351	0.0330625	UP	Pgap1
ENSMUSG00000022462.6	8853.27	0.176808	0.0547132	3.23154	0.00123125	0.0331216	UP	Slc38a2
ENSMUSG00000025915.14	2670.52	0.196558	0.0610347	3.22044	0.00127995	0.0342414	UP	Sgk3
ENSMUSG00000041831.15	1237.02	0.239729	0.0744841	3.21853	0.0012885	0.0343522	UP	Sytl3
ENSMUSG00000041975.17	912.684	0.279015	0.0867726	3.21547	0.00130232	0.0345663	UP	Mettl8
ENSMUSG00000020288.13	625.111	0.300608	0.0938454	3.20322	0.00135899	0.0358856	UP	Ahsa2
ENSMUSG00000095123.1	2540.07	0.199758	0.0623699	3.20279	0.00136103	0.0358856	UP	Gm21781
ENSMUSG00000102939.1	215.439	0.480605	0.150594	3.1914	0.00141585	0.0370799	UP	Gm38111
ENSMUSG00000103772.1	694.704	0.339188	0.106323	3.19018	0.00142185	0.0370799	UP	Gm36933
ENSMUSG00000103753.1	971.088	0.256972	0.0805161	3.19156	0.00141509	0.0370799	UP	Gm6934
ENSMUSG00000051469.14	1836.55	0.193983	0.06087	3.18684	0.00143834	0.0373468	UP	Zfp24
ENSMUSG00000024163.17	5988.98	0.161959	0.0508389	3.18573	0.00144387	0.0374091	UP	Mapk8ip3
ENSMUSG00000029635.15	2071.48	0.205804	0.0652322	3.15495	0.00160528	0.0411448	UP	Cdk8
ENSMUSG00000027709.9	961.756	0.237156	0.0752798	3.15033	0.00163085	0.0414997	UP	Mccc1
ENSMUSG00000031441.15	2214.12	0.223965	0.0711012	3.14994	0.00163303	0.0414997	UP	Atp11a
ENSMUSG00000024456.16	13154.5	0.131098	0.0415999	3.1514	0.00162492	0.0414997	UP	Diaph1
ENSMUSG00000035401.9	4586.09	0.16711	0.0530937	3.14745	0.00164701	0.0415896	UP	Emsy
ENSMUSG00000037395.15	789.824	0.254847	0.0812736	3.13567	0.00171463	0.0428443	UP	Rcor3
ENSMUSG00000014470.4	2649.27	0.174614	0.0556768	3.1362	0.00171152	0.0428443	UP	Rnf166
ENSMUSG00000047712.7	83.0799	0.723084	0.230894	3.13167	0.00173816	0.0432512	UP	Ust
ENSMUSG00000015882.17	1430.87	0.211993	0.068181	3.10928	0.00187546	0.0462821	UP	Lcorl
ENSMUSG00000030279.15	3586.51	0.169701	0.0546333	3.10617	0.00189525	0.0466739	UP	C2cd5
ENSMUSG00000029826.14	16351.5	0.123145	0.0397083	3.10125	0.00192704	0.0470687	UP	Zc3hav1
ENSMUSG00000004267.16	99.4879	0.707907	0.228397	3.09945	0.00193878	0.0472587	UP	Eno2
ENSMUSG00000097729.1	719.779	0.273059	0.0881193	3.09874	0.00194346	0.0472763	UP	2310015A10Rik
ENSMUSG00000032413.12	5046.99	0.142301	0.0459827	3.09467	0.00197032	0.0476387	UP	Rasa2
ENSMUSG00000029101.14	368.869	0.358277	0.116057	3.08707	0.00202139	0.0484808	UP	Rgs12
ENSMUSG00000028256.16	479.606	0.312719	0.101287	3.08746	0.00201877	0.0484808	UP	Odf2l
ENSMUSG00000108216.1	375.122	0.391889	0.127197	3.08096	0.00206333	0.0491385	UP	Gm44153
ENSMUSG00000028134.11	2619.67	0.193108	0.0627769	3.07611	0.00209723	0.0497998	UP	Ptbp2

## Sheet: DOWN
	baseMean	log2FoldChange	lfcSE	stat	pvalue	padj	Status	external_gene_name
ENSMUSG00000027634.14	1891.7	-0.639713	0.0622706	-10.2731	9.3162e-25	7.94805e-22	DOWN	Ndrg3
ENSMUSG00000032446.14	308.151	-1.25783	0.144987	-8.67553	4.11645e-18	2.04862e-15	DOWN	Eomes
ENSMUSG00000026814.16	2302.53	-0.578498	0.0676025	-8.55735	1.15487e-17	5.20708e-15	DOWN	Eng
ENSMUSG00000022696.17	1839.46	-0.530179	0.0646797	-8.19699	2.46477e-16	1.01515e-13	DOWN	Sidt1
ENSMUSG00000005125.12	1894.41	-0.489607	0.0619577	-7.90228	2.73849e-15	1.02214e-12	DOWN	Ndrg1
ENSMUSG00000033161.10	15761.6	-0.316705	0.0406838	-7.78456	6.99578e-15	2.45758e-12	DOWN	Atp1a1
ENSMUSG00000038418.7	5172.33	-0.425151	0.0567118	-7.49669	6.54472e-14	2.1127e-11	DOWN	Egr1
ENSMUSG00000029322.12	933.856	-0.679495	0.097499	-6.96925	3.18629e-12	8.27328e-10	DOWN	Plac8
ENSMUSG00000032528.4	838.564	-0.573382	0.084658	-6.77292	1.26208e-11	3.0764e-09	DOWN	Vipr1
ENSMUSG00000026879.14	4157.89	-0.333171	0.0525567	-6.33927	2.30858e-10	4.6735e-08	DOWN	Gsn
ENSMUSG00000022584.14	377.559	-0.746241	0.119007	-6.27058	3.59695e-10	7.16034e-08	DOWN	Ly6c2
ENSMUSG00000031453.15	11536.4	-0.267167	0.0448645	-5.95498	2.60112e-09	4.50257e-07	DOWN	Rasa3
ENSMUSG00000056737.14	891.307	-0.521068	0.0888045	-5.86758	4.42191e-09	6.85913e-07	DOWN	Capg
ENSMUSG00000055148.7	8716.78	-0.255317	0.0435086	-5.8682	4.40558e-09	6.85913e-07	DOWN	Klf2
ENSMUSG00000030123.15	579.692	-0.622049	0.106305	-5.85157	4.86968e-09	7.27043e-07	DOWN	Plxnd1
ENSMUSG00000024772.9	3241.47	-0.308036	0.0527561	-5.83886	5.25585e-09	7.75011e-07	DOWN	Ehd1
ENSMUSG00000064367.1	8973.62	-0.314719	0.0540753	-5.82002	5.88414e-09	8.57076e-07	DOWN	mt-Nd5
ENSMUSG00000037944.8	11398.6	-0.258991	0.0445362	-5.8153	6.05262e-09	8.70994e-07	DOWN	Ccr7
ENSMUSG00000042082.6	615.756	-0.596055	0.10255	-5.81236	6.15999e-09	8.75891e-07	DOWN	Arsb
ENSMUSG00000029603.15	6951.4	-0.326967	0.0565276	-5.7842	7.28576e-09	1.02378e-06	DOWN	Dtx1
ENSMUSG00000032661.9	5483.56	-0.261826	0.0453757	-5.77018	7.91847e-09	1.09975e-06	DOWN	Oas3
ENSMUSG00000030653.16	234.903	-0.842428	0.147946	-5.69414	1.23993e-08	1.64552e-06	DOWN	Pde2a
ENSMUSG00000042978.10	6632.06	-0.251049	0.0461202	-5.44336	5.22848e-08	6.43804e-06	DOWN	Sbk1
ENSMUSG00000036452.17	1301.9	-0.37241	0.0690639	-5.39225	6.95802e-08	8.31066e-06	DOWN	Arhgap26
ENSMUSG00000017466.9	4730.74	-0.255136	0.0473123	-5.3926	6.9447e-08	8.31066e-06	DOWN	Timp2
ENSMUSG00000058099.15	578.644	-0.520448	0.097575	-5.33382	9.61659e-08	1.12608e-05	DOWN	Nfam1
ENSMUSG00000047180.8	1850.4	-0.365041	0.0684807	-5.33058	9.79012e-08	1.13527e-05	DOWN	Neurl3
ENSMUSG00000048521.7	1048.73	-0.857964	0.163427	-5.24983	1.52238e-07	1.7154e-05	DOWN	Cxcr6
ENSMUSG00000064351.1	136712	-0.224197	0.0436232	-5.13939	2.75634e-07	2.92284e-05	DOWN	mt-Co1
ENSMUSG00000063286.7	18369.2	-0.216416	0.0430505	-5.02702	4.98151e-07	5.17384e-05	DOWN	Gm8995
ENSMUSG00000007872.3	2893.69	-0.26537	0.0530388	-5.00333	5.6348e-07	5.75232e-05	DOWN	Id3
ENSMUSG00000030352.14	10015.3	-0.235024	0.0472938	-4.96944	6.71457e-07	6.68323e-05	DOWN	Tspan9
ENSMUSG00000021282.16	6973.34	-0.243524	0.049724	-4.89751	9.70566e-07	9.42475e-05	DOWN	Eif5
ENSMUSG00000037295.7	3950.15	-0.245102	0.0501997	-4.88253	1.04734e-06	0.000100882	DOWN	Ldlrap1
ENSMUSG00000071716.4	2334.66	-0.293737	0.0603452	-4.86761	1.12956e-06	0.000106213	DOWN	Apol7e
ENSMUSG00000062380.3	1015.17	-0.404314	0.0833106	-4.85309	1.2155e-06	0.000110824	DOWN	Tubb3
ENSMUSG00000037606.18	724.372	-0.425063	0.0876263	-4.85086	1.22927e-06	0.000110948	DOWN	Osbpl5
ENSMUSG00000038807.18	477.727	-0.547644	0.114363	-4.78864	1.67914e-06	0.000146391	DOWN	Rap1gap2
ENSMUSG00000072235.5	2913.34	-0.288814	0.0610632	-4.72975	2.24792e-06	0.00019178	DOWN	Tuba1a
ENSMUSG00000064363.1	4530.73	-0.258218	0.0547608	-4.71537	2.41268e-06	0.000204376	DOWN	mt-Nd4
ENSMUSG00000029408.13	1565.87	-0.319133	0.0681746	-4.68111	2.85322e-06	0.000233848	DOWN	Abcb9
ENSMUSG00000024816.12	8823.96	-0.193926	0.0414839	-4.67473	2.94342e-06	0.000239158	DOWN	Frmd8
ENSMUSG00000029135.10	1642.08	-0.301738	0.0648273	-4.6545	3.24775e-06	0.000260343	DOWN	Fosl2
ENSMUSG00000025026.14	10964.1	-0.192197	0.0414061	-4.64177	3.45442e-06	0.000275064	DOWN	Add3
ENSMUSG00000093674.7	6482.29	-0.231828	0.0502147	-4.61673	3.89826e-06	0.000304319	DOWN	Rpl41
ENSMUSG00000053560.4	1967.87	-0.266651	0.0580611	-4.5926	4.3775e-06	0.000339512	DOWN	Ier2
ENSMUSG00000106106.2	639.821	-0.450705	0.0995243	-4.52859	5.93777e-06	0.000446042	DOWN	Rn18s-rs5
ENSMUSG00000015745.9	1301.11	-0.315195	0.0700267	-4.50107	6.76123e-06	0.000504726	DOWN	Plekho1
ENSMUSG00000059714.13	706.158	-0.409662	0.0910599	-4.49882	6.83312e-06	0.000506924	DOWN	Flot1
ENSMUSG00000020644.8	1426.6	-0.353543	0.0788515	-4.48366	7.33747e-06	0.00054098	DOWN	Id2
ENSMUSG00000024300.16	770.443	-0.383498	0.0857169	-4.474	7.6769e-06	0.000555715	DOWN	Myo1f
ENSMUSG00000022353.9	1942.67	-0.280084	0.0626005	-4.47415	7.67156e-06	0.000555715	DOWN	Mtss1
ENSMUSG00000098112.7	8842.05	-0.202037	0.0455392	-4.43655	9.14111e-06	0.000646044	DOWN	Bin2
ENSMUSG00000048852.13	684.964	-0.389917	0.0880025	-4.43075	9.39065e-06	0.000655918	DOWN	Gm12185
ENSMUSG00000022994.8	4608.25	-0.244121	0.0550909	-4.43123	9.36953e-06	0.000655918	DOWN	Adcy6
ENSMUSG00000015950.13	1103.41	-0.355861	0.0804435	-4.42374	9.70083e-06	0.000673644	DOWN	Ncf1
ENSMUSG00000021696.8	295.666	-0.581947	0.133477	-4.3599	1.30121e-05	0.000873129	DOWN	Elovl7
ENSMUSG00000032089.16	279.498	-0.585019	0.134552	-4.34789	1.37451e-05	0.000912066	DOWN	Il10ra
ENSMUSG00000075010.4	924.894	-0.368476	0.085855	-4.29184	1.77203e-05	0.00115028	DOWN	AW112010
ENSMUSG00000001552.14	1540.11	-0.325583	0.0759381	-4.28747	1.80716e-05	0.00116674	DOWN	Jup
ENSMUSG00000024613.16	9197.41	-0.193259	0.0451274	-4.28251	1.84795e-05	0.00118666	DOWN	Tcof1
ENSMUSG00000026009.14	2414.39	-0.242577	0.0568749	-4.2651	1.99817e-05	0.00126276	DOWN	Icos
ENSMUSG00000029561.17	796.672	-0.425072	0.100047	-4.24871	2.15005e-05	0.00133058	DOWN	Oasl2
ENSMUSG00000047735.14	8505.11	-0.226296	0.0532981	-4.24586	2.17754e-05	0.00133377	DOWN	Samd9l
ENSMUSG00000074203.4	196.438	-0.651858	0.15373	-4.24027	2.23252e-05	0.00135586	DOWN	G430095P16Rik
ENSMUSG00000024675.19	536.393	-0.444914	0.104935	-4.23989	2.23631e-05	0.00135586	DOWN	Ms4a4c
ENSMUSG00000060143.6	485.118	-0.423625	0.100147	-4.23005	2.33642e-05	0.00140232	DOWN	Gm10076
ENSMUSG00000024793.14	427.44	-0.50186	0.118864	-4.22215	2.41982e-05	0.00143886	DOWN	Tnfrsf25
ENSMUSG00000044199.5	4578.16	-0.21861	0.0518062	-4.21977	2.44548e-05	0.00143886	DOWN	S1pr4
ENSMUSG00000085511.1	169.712	-0.694414	0.164858	-4.21218	2.52914e-05	0.00147356	DOWN	Gm11738
ENSMUSG00000026399.12	144.266	-0.753917	0.179233	-4.20635	2.59526e-05	0.00150475	DOWN	Cd55
ENSMUSG00000020846.6	3893	-0.238862	0.0570188	-4.18918	2.79959e-05	0.00160829	DOWN	Fam101b
ENSMUSG00000023008.18	3773.91	-0.211551	0.0510889	-4.14084	3.46037e-05	0.00194041	DOWN	Fmnl3
ENSMUSG00000034220.7	698.761	-0.368045	0.0889325	-4.13847	3.49625e-05	0.00195137	DOWN	Gpc1
ENSMUSG00000020689.4	2411.13	-0.222201	0.0547402	-4.0592	4.92412e-05	0.00259091	DOWN	Itgb3
ENSMUSG00000020263.14	1990.44	-0.247926	0.0613002	-4.04447	5.24427e-05	0.00272337	DOWN	Appl2
ENSMUSG00000037815.6	706.859	-0.388033	0.0962724	-4.03057	5.56417e-05	0.00287699	DOWN	Ctnna1
ENSMUSG00000063354.6	76.9848	-1.0223	0.254566	-4.01587	5.92264e-05	0.00302308	DOWN	Slc39a4
ENSMUSG00000038058.14	2073.28	-0.26613	0.0664343	-4.00591	6.17782e-05	0.0031266	DOWN	Nod1
ENSMUSG00000026638.15	652.774	-0.376301	0.0944754	-3.98306	6.80333e-05	0.00339996	DOWN	Irf6
ENSMUSG00000038146.7	388.178	-0.515738	0.129996	-3.96734	7.26792e-05	0.003617	DOWN	Notch3
ENSMUSG00000033209.17	1684.1	-0.241716	0.0609604	-3.96513	7.33567e-05	0.00363557	DOWN	Ttc28
ENSMUSG00000079339.6	1374.59	-0.268929	0.0678697	-3.96243	7.41895e-05	0.00365321	DOWN	Ifit1bl1
ENSMUSG00000060470.6	1340	-0.312023	0.0789845	-3.95044	7.80091e-05	0.00378756	DOWN	Adgrg3
ENSMUSG00000027075.16	252.131	-0.538403	0.136704	-3.93847	8.2003e-05	0.00394937	DOWN	Slc43a1
ENSMUSG00000031162.14	174.503	-0.671544	0.170985	-3.92751	8.58314e-05	0.00410068	DOWN	Gata1
ENSMUSG00000026496.11	4213.31	-0.186842	0.0479823	-3.89397	9.86153e-05	0.00465429	DOWN	Parp1
ENSMUSG00000025076.9	717.901	-0.341906	0.0881792	-3.8774	0.000105579	0.00490678	DOWN	Casp7
ENSMUSG00000023909.3	310.339	-0.481283	0.124191	-3.87534	0.000106478	0.00490908	DOWN	Paqr4
ENSMUSG00000003038.15	3795.11	-0.217242	0.0560704	-3.87446	0.000106862	0.00490908	DOWN	Hmgn2
ENSMUSG00000034926.3	507.79	-0.391238	0.101365	-3.85969	0.000113529	0.00515587	DOWN	Dhcr24
ENSMUSG00000020917.17	7731.58	-0.180221	0.0468807	-3.84425	0.000120922	0.00547082	DOWN	Acly
ENSMUSG00000024844.14	2572.24	-0.204907	0.0535087	-3.82941	0.000128448	0.00576762	DOWN	Banf1
ENSMUSG00000038578.15	347.889	-0.439116	0.114944	-3.82025	0.000133315	0.00596374	DOWN	Susd1
ENSMUSG00000042406.7	1532.34	-0.250736	0.0664017	-3.77605	0.000159338	0.00689539	DOWN	Atf4
ENSMUSG00000056290.15	19480.4	-0.163572	0.0433635	-3.7721	0.00016188	0.00698014	DOWN	Ms4a4b
ENSMUSG00000029570.5	11013.8	-0.169497	0.0449973	-3.76682	0.000165339	0.00706787	DOWN	Lfng
ENSMUSG00000022799.4	1597.35	-0.24093	0.0640339	-3.76253	0.0001682	0.00714464	DOWN	Arhgap31
ENSMUSG00000020241.13	118.902	-0.77647	0.206661	-3.75722	0.000171812	0.00725131	DOWN	Col6a2
ENSMUSG00000035242.15	5539.02	-0.178972	0.0477207	-3.75041	0.000176548	0.00739893	DOWN	Oaz1
ENSMUSG00000022263.9	1136.93	-0.27296	0.0728144	-3.74871	0.000177749	0.00742318	DOWN	Trio
ENSMUSG00000027330.16	1636.51	-0.237273	0.0633858	-3.74332	0.000181608	0.00753168	DOWN	Cdc25b
ENSMUSG00000041859.10	5545.17	-0.169966	0.0453948	-3.74418	0.000180982	0.00753168	DOWN	Mcm3
ENSMUSG00000022346.14	3495.78	-0.224464	0.0601386	-3.73244	0.000189634	0.00783731	DOWN	Myc
ENSMUSG00000035561.5	343.93	-0.492449	0.132265	-3.72321	0.000196705	0.00801857	DOWN	Aldh1b1
ENSMUSG00000062825.15	24771.7	-0.157534	0.0423736	-3.71774	0.000201011	0.00813857	DOWN	Actg1
ENSMUSG00000049313.8	7563.8	-0.180205	0.0485626	-3.71079	0.000206617	0.00828131	DOWN	Sorl1
ENSMUSG00000045092.8	10608.4	-0.187852	0.0506728	-3.70717	0.000209591	0.00837244	DOWN	S1pr1
ENSMUSG00000023015.13	3127.13	-0.256544	0.0696431	-3.68369	0.000229882	0.00912195	DOWN	Racgap1
ENSMUSG00000050271.12	3265.19	-0.21626	0.0590473	-3.66249	0.000249778	0.00984604	DOWN	D8Ertd82e
ENSMUSG00000023393.15	1733.16	-0.263502	0.0719854	-3.66049	0.000251729	0.00989028	DOWN	Slc17a9
ENSMUSG00000018341.12	301.552	-0.466676	0.127621	-3.65674	0.000255439	0.00997049	DOWN	Il12rb2
ENSMUSG00000001211.14	6818.77	-0.15899	0.0436196	-3.64491	0.000267486	0.0103729	DOWN	Agpat3
ENSMUSG00000050912.15	5922.3	-0.201589	0.0554967	-3.63246	0.000280737	0.0107472	DOWN	Tmem123
ENSMUSG00000023908.7	877.019	-0.297703	0.0820542	-3.62812	0.000285488	0.0108942	DOWN	Pkmyt1
ENSMUSG00000032300.6	4645.32	-0.171061	0.0471924	-3.62476	0.000289226	0.0110016	DOWN	1700017B05Rik
ENSMUSG00000097113.7	222.575	-0.525605	0.145396	-3.61499	0.000300357	0.0113169	DOWN	Gm19705
ENSMUSG00000021175.15	967.774	-0.276329	0.0765063	-3.61185	0.000304022	0.0114056	DOWN	Cdca7l
ENSMUSG00000033697.15	1342.31	-0.255978	0.0711504	-3.5977	0.000321044	0.0118717	DOWN	Arhgap39
ENSMUSG00000027947.11	2494.5	-0.22569	0.0630478	-3.57967	0.000344027	0.0126045	DOWN	Il6ra
ENSMUSG00000005610.16	30374	-0.157036	0.0439068	-3.57659	0.000348106	0.0127149	DOWN	Eif4g2
ENSMUSG00000045932.12	1390.81	-0.244185	0.0684492	-3.56739	0.000360559	0.0130678	DOWN	Ifit2
ENSMUSG00000071068.6	6256.51	-0.170183	0.0477099	-3.56703	0.000361051	0.0130678	DOWN	Treml2
ENSMUSG00000051335.5	782.13	-0.299306	0.084003	-3.56304	0.000366584	0.0131882	DOWN	Gfod1
ENSMUSG00000030750.13	1248.22	-0.263642	0.0740189	-3.56181	0.000368301	0.0132102	DOWN	Nsmce1
ENSMUSG00000020358.17	7653.54	-0.163947	0.0460433	-3.56071	0.000369856	0.0132262	DOWN	Hnrnpab
ENSMUSG00000046982.10	2294.1	-0.20485	0.0575451	-3.55982	0.000371112	0.0132315	DOWN	Tshz1
ENSMUSG00000019132.10	12415.7	-0.164034	0.0461837	-3.55177	0.000382643	0.013442	DOWN	BC005537
ENSMUSG00000066278.6	4803.76	-0.177751	0.0501394	-3.54515	0.000392394	0.013664	DOWN	Vps37b
ENSMUSG00000028560.11	2633.12	-0.191001	0.0539454	-3.54063	0.000399169	0.0138194	DOWN	Usp1
ENSMUSG00000024600.8	390.375	-0.39396	0.111352	-3.53797	0.000403213	0.013919	DOWN	Slc27a6
ENSMUSG00000030342.8	300.426	-0.469319	0.132709	-3.53647	0.00040552	0.013923	DOWN	Cd9
ENSMUSG00000037306.13	343.403	-0.432878	0.12255	-3.53226	0.00041203	0.0139809	DOWN	Man1c1
ENSMUSG00000053931.11	1843.78	-0.253498	0.0717499	-3.53308	0.000410748	0.0139809	DOWN	Cnn3
ENSMUSG00000016756.16	10615.8	-0.153676	0.043501	-3.5327	0.000411345	0.0139809	DOWN	Cmah
ENSMUSG00000030413.7	141.351	-0.634171	0.179873	-3.52566	0.00042243	0.0142932	DOWN	Pglyrp1
ENSMUSG00000000791.8	546.755	-0.335455	0.0955936	-3.50918	0.000449484	0.0151232	DOWN	Il12rb1
ENSMUSG00000040592.11	293.238	-0.434235	0.123827	-3.50679	0.000453544	0.0152166	DOWN	Cd79b
ENSMUSG00000046223.10	406.642	-0.381687	0.108893	-3.50517	0.000456318	0.0152668	DOWN	Plaur
ENSMUSG00000024910.4	9609.18	-0.170732	0.0487902	-3.49932	0.000466454	0.015519	DOWN	Ctsw
ENSMUSG00000072663.12	196.741	-0.53017	0.151939	-3.48937	0.000484163	0.0159307	DOWN	Spef2
ENSMUSG00000027423.15	4107.57	-0.183187	0.0525182	-3.48807	0.000486521	0.0159411	DOWN	Snx5
ENSMUSG00000033685.13	22072.9	-0.144368	0.0414884	-3.47972	0.000501945	0.0163358	DOWN	Ucp2
ENSMUSG00000050627.13	1996.87	-0.223131	0.0641809	-3.4766	0.000507814	0.0164819	DOWN	Gpd1l
ENSMUSG00000050357.8	4478.58	-0.179718	0.0519559	-3.45905	0.000542081	0.0174405	DOWN	Rltpr
ENSMUSG00000017639.13	4081.06	-0.175403	0.0507995	-3.45285	0.000554687	0.0177619	DOWN	Rab11fip4
ENSMUSG00000002307.15	3147.78	-0.187498	0.0543737	-3.44832	0.000564091	0.0180147	DOWN	Daxx
ENSMUSG00000044786.6	2410.14	-0.192567	0.0559549	-3.44148	0.000578551	0.0183295	DOWN	Zfp36
ENSMUSG00000040010.10	2227.92	-0.208298	0.060646	-3.43465	0.000593317	0.0187476	DOWN	Slc7a5
ENSMUSG00000015846.14	889.086	-0.303504	0.0885226	-3.42855	0.000606824	0.0190234	DOWN	Rxra
ENSMUSG00000022945.11	1077.71	-0.262301	0.0765014	-3.42871	0.000606449	0.0190234	DOWN	Chaf1b
ENSMUSG00000004043.14	4317.16	-0.172899	0.0504282	-3.42861	0.000606679	0.0190234	DOWN	Stat5a
ENSMUSG00000001911.16	463.225	-0.349927	0.102158	-3.42536	0.000613986	0.0191975	DOWN	Nfix
ENSMUSG00000031258.4	1140.19	-0.269742	0.0788242	-3.42207	0.000621474	0.0193304	DOWN	Xkrx
ENSMUSG00000068523.12	1482.36	-0.220438	0.0645937	-3.41269	0.000643249	0.0198526	DOWN	Gng5
ENSMUSG00000030844.11	1976.6	-0.199415	0.0585025	-3.40866	0.000652822	0.0200962	DOWN	Rgs10
ENSMUSG00000027901.12	6599.12	-0.190487	0.0562511	-3.38638	0.000708218	0.021361	DOWN	Dennd2d
ENSMUSG00000047898.6	639.838	-0.308059	0.0911637	-3.37919	0.000727002	0.0218174	DOWN	Ccr4
ENSMUSG00000001761.7	568.226	-0.33794	0.100071	-3.377	0.000732823	0.0219369	DOWN	Smo
ENSMUSG00000037224.15	177.848	-0.544046	0.161151	-3.37601	0.000735449	0.0219605	DOWN	Zfyve28
ENSMUSG00000046879.6	3994.34	-0.189695	0.0562386	-3.37303	0.000743453	0.0221441	DOWN	Irgm1
ENSMUSG00000028843.8	4610.45	-0.156105	0.0463024	-3.37143	0.000747801	0.0222182	DOWN	Sh3bgrl3
ENSMUSG00000024818.14	1123.58	-0.253444	0.0757964	-3.34375	0.000826548	0.0242947	DOWN	Slc25a45
ENSMUSG00000073000.2	127.833	-0.758149	0.228465	-3.31844	0.000905213	0.0262424	DOWN	Gm10451
ENSMUSG00000044583.13	1614.4	-0.213339	0.0648487	-3.2898	0.0010026	0.0283768	DOWN	Tlr7
ENSMUSG00000004933.17	820.839	-0.309084	0.0941231	-3.28382	0.00102409	0.0288485	DOWN	Matk
ENSMUSG00000001248.14	18017.8	-0.151728	0.0462002	-3.28415	0.00102291	0.0288485	DOWN	Gramd1a
ENSMUSG00000021068.15	4270.02	-0.160576	0.0489579	-3.27988	0.00103851	0.0290492	DOWN	Nin
ENSMUSG00000024742.15	1554.32	-0.21421	0.0655563	-3.26757	0.00108475	0.0301307	DOWN	Fen1
ENSMUSG00000036918.15	7115.81	-0.140732	0.0431834	-3.25894	0.00111828	0.0309182	DOWN	Ttc7
ENSMUSG00000027863.8	9209.98	-0.142546	0.0438623	-3.24985	0.00115464	0.0317036	DOWN	Cd2
ENSMUSG00000035455.12	928.876	-0.24604	0.0757877	-3.24644	0.00116859	0.032013	DOWN	Fignl1
ENSMUSG00000032440.12	12368	-0.145297	0.0449216	-3.23445	0.00121877	0.0330625	DOWN	Tgfbr2
ENSMUSG00000055612.15	2005.11	-0.194654	0.0602313	-3.23178	0.00123023	0.0331216	DOWN	Cdca7
ENSMUSG00000042751.14	197.972	-0.494102	0.153429	-3.2204	0.00128012	0.0342414	DOWN	Nmnat2
ENSMUSG00000005410.5	5576.83	-0.153858	0.0477805	-3.2201	0.00128147	0.0342414	DOWN	Mcm5
ENSMUSG00000013698.12	1618.62	-0.21201	0.0659209	-3.21613	0.0012993	0.0345631	DOWN	Pea15a
ENSMUSG00000049775.16	47474.6	-0.17959	0.0558707	-3.21439	0.00130722	0.0346195	DOWN	Tmsb4x
ENSMUSG00000020250.9	2396.65	-0.191306	0.0598828	-3.19467	0.00139991	0.0368293	DOWN	Txnrd1
ENSMUSG00000008734.9	731.953	-0.287292	0.0900438	-3.19058	0.0014199	0.0370799	DOWN	Gprc5b
ENSMUSG00000040659.3	1724.15	-0.206348	0.0647219	-3.18822	0.0014315	0.0372503	DOWN	Efhd2
ENSMUSG00000087497.7	503.085	-0.338828	0.106947	-3.16819	0.00153391	0.0396284	DOWN	2810001G20Rik
ENSMUSG00000002870.8	5947.35	-0.141458	0.0446556	-3.16776	0.00153616	0.0396284	DOWN	Mcm2
ENSMUSG00000023456.14	1262.26	-0.237841	0.0753164	-3.15789	0.00158915	0.0409069	DOWN	Tpi1
ENSMUSG00000041143.16	1588.54	-0.208338	0.0659964	-3.15681	0.00159505	0.0409705	DOWN	Tmco4
ENSMUSG00000039994.15	2539.36	-0.183724	0.0583038	-3.15114	0.00162634	0.0414997	DOWN	Timeless
ENSMUSG00000024617.16	154.014	-0.538558	0.171042	-3.1487	0.00164	0.0415804	DOWN	Camk2a
ENSMUSG00000001918.17	4249.87	-0.156021	0.0495599	-3.14813	0.00164317	0.0415804	DOWN	Slc1a5
ENSMUSG00000059796.16	13435	-0.129016	0.0410085	-3.14608	0.00165476	0.0416973	DOWN	Eif4a1
ENSMUSG00000044469.7	1097.01	-0.233529	0.0744327	-3.13746	0.00170421	0.0428443	DOWN	Tnfaip8l1
ENSMUSG00000078922.9	1794.48	-0.193644	0.0617353	-3.13669	0.00170868	0.0428443	DOWN	Tgtp1
ENSMUSG00000068105.10	54.6271	-0.880789	0.281068	-3.13373	0.00172601	0.0430385	DOWN	Tnfrsf13c
ENSMUSG00000042608.15	2232.34	-0.179624	0.0574947	-3.12419	0.00178297	0.044274	DOWN	Stk40
ENSMUSG00000024177.8	152.668	-0.54169	0.174084	-3.11165	0.00186044	0.0461019	DOWN	Nme4
ENSMUSG00000036752.4	3612.61	-0.155553	0.0500125	-3.11027	0.00186916	0.046222	DOWN	Tubb4b
ENSMUSG00000034993.7	763.682	-0.264574	0.0851937	-3.10556	0.00189919	0.0466748	DOWN	Vat1
ENSMUSG00000027533.10	303.346	-0.378085	0.121898	-3.10164	0.00192449	0.0470687	DOWN	Fabp5
ENSMUSG00000098557.1	469.993	-0.32381	0.104401	-3.10161	0.00192474	0.0470687	DOWN	Kctd12
ENSMUSG00000024640.9	1647.11	-0.207954	0.0671953	-3.09477	0.00196962	0.0476387	DOWN	Psat1
ENSMUSG00000026112.7	3705.62	-0.173243	0.05596	-3.09584	0.00196256	0.0476387	DOWN	Coa5
ENSMUSG00000087535.1	72.9437	-0.773837	0.250316	-3.09144	0.00199189	0.0480628	DOWN	Zmiz1os1
ENSMUSG00000006360.11	1715.48	-0.192624	0.0623684	-3.08848	0.0020118	0.0484455	DOWN	Crip1
ENSMUSG00000001053.15	706.435	-0.290806	0.0942828	-3.0844	0.00203964	0.048723	DOWN	N4bp3
ENSMUSG00000063564.13	609.516	-0.279527	0.0906157	-3.08475	0.00203724	0.048723	DOWN	Col23a1
ENSMUSG00000027368.6	3516.16	-0.182881	0.0593637	-3.08068	0.00206527	0.0491385	DOWN	Dusp2
